# Supplementary material for: An efficient multiplex approach to CRISPR/Cas9 gene editing in citrus
Source: Plant Methods. 2024 Sep 28;20:148. doi: 10.1186/s13007-024-01274-4 (PMC11438372; doi:10.1186/s13007-024-01274-4)
Supplement: Supplementary file 2 — Supplementary File 1: arrays.fa—Sequence of tRNA-based sgRNA arrays used in this study. Supplementary File 2: targets.fa—Carrizo citrange genomic regions targeted by CRISPR/Cas9 reagents with 1 kilobase of sequence either side. [file 13007_2024_1274_MOESM2_ESM.xlsx]

## Sheet: Supplementary Table 1 Plasmids
### Supplementary Table 1: Plasmids	A list of all the plasmids generated and used in Sagawa et al. (2024)
## The map column lists GenBank IDs
name	array	figure	map
pAtYAO::Cas9			PP558954
pAtYAO::Cas9_YCV00070	same sgRNAs as YCA00039	Figure 2	PP558960
pAtYAO:Cas9_ES8Z			PP558957
pAtYAO:Cas9_ES8Z::Ruby_(YCV00225)		Figure 1	PP558959
pAtYAO::Cas9_ES8Z_YCV00010	YCA00010	Figure 5	PP558955
pAtYAO::Cas9_ES8Z_YCV00039	YCA00039	Figure 2	PP558956
pAtYAO:Cas9_ES8Z_tRNAarray_(YCV00217)	PDS_TFL1_PP2B12_PP2B15	Figure 3	PP558958
Level0_CsCYP			PP558903
Level0_CsU6-2			PP558904
Level0_ES8Z			PP558905
Level0_PcUbi			PP558909
Level0_RPS5a			PP558910
Level0_UBQ10			PP558912
Level0_Yao+			PP558913
Level0_GFP-nptII			PP558906
Level0_hSpCas9			PP558907
Level0_Ruby			PP558911
Level0_blank_ccdb_ (AATG)			PP558902
Level0_HSPt			PP558908
Level1_2x35S::GFP-nptII::35St_(position1)			PP558914
Level1_Yao+::hSpCas9::E9_(position2)			PP558933
Level1_2x35S::zCas9i::E9_(position2)			PP558916
Level1_2x35S::zCas9i::Hsp_(position2)			PP558917
Level1_RPS5a::zCas9i::E9_(position2)			PP558929
Level1_Yao+::zCas9i::E9_(position2)			PP558934
Level1_Yao+::zCas9i::Hsp_(position2)			PP558935
Level1_UBQ10:zCas9i::E9_(position2)			PP558932
Level1_UBQ10::zCas9i::Hsp_(position2)			PP558931
Level1_ES8Z::Ruby::nos_(position2)			PP558927
Level1_2x35S::Ruby::Hspt_(position3)			PP558915
Level1_empty_cassette_(ES8Z)_(position3)			PP558924
Level1_empty_cassette_(PcUbi)_(position3)			PP558925
Level1_empty_cassette_(CsCYP)_(position3)			PP558923
Level1_empty_cassette_(UBQ10)_(position3)			PP558926
Level1_blank_sgRNAv2_Sp_AtU6_(Position 3)			PP558919
Level1_blank_sgRNAv2_Sp_CsU6_(Position 3)			PP558920
Level1_PcUBI::tRNAarray_(Position 3)	PDS_TFL1_PP2B12_PP2B15		PP558928
Level1_CsCYP::tRNAarray_(Position 3)	PDS_TFL1_PP2B12_PP2B15		PP558921
Level1_UBQ10::tRNAarray_(Position 3)	PDS_TFL1_PP2B12_PP2B15		PP558930
Level1_AtU6::tRNAarray_(Position 3)			PP558918
Level1_CsU6::tRNAarray_(Position 3)			PP558922
Level2_ES8Z::Ruby_(YCV00223)		Figure 1	PP558939
Level2_2x35S::Ruby_(YCV00224)		Figure 1	PP558936
Level2_Yao+::zCas9i::E9_AtU6_tRNA_(YCV00212)	PDS_TFL1_PP2B12_PP2B15	Figure 3	PP558942
Level2_Yao+::zCas9i::E9_CsU6_tRNA_(YCV00213)	PDS_TFL1_PP2B12_PP2B15	Figure 3	PP558944
Level2_Yao+::zCas9i::E9_PcUbi_tRNA_(YCV00214)	PDS_TFL1_PP2B12_PP2B15	Figure 3	PP558945
Level2_Yao+::zCas9i::E9_UBQ10_tRNA_(YCV00215)	PDS_TFL1_PP2B12_PP2B15	Figure 3	PP558946
Level2_Yao+::zCas9i::E9_CsCYP_tRNA_(YCV00216)	PDS_TFL1_PP2B12_PP2B15	Figure 3	PP558943
Level2_2x35S::zCas9i::E9_AtU6_tRNA_(YCV00218)	PDS_TFL1_PP2B12_PP2B15	Figure 3	PP558937
Level2_UBQ10::zCas9i::E9_AtU6_tRNA_(YCV00219)	PDS_TFL1_PP2B12_PP2B15	Figure 3	PP558940
Level2_Yao+::zCas9i::hsp_AtU6_tRNA_(YCV00220)	PDS_TFL1_PP2B12_PP2B15	Figure 3	PP558947
Level2_2x35S::zCas9i::hsp_AtU6_tRNA_(YCV00221)	PDS_TFL1_PP2B12_PP2B15	Figure 3	PP558938
Level2_UBQ10::zCas9i::hsp_AtU6_tRNA_(YCV00222)	PDS_TFL1_PP2B12_PP2B15	Figure 3	PP558941
Level2_YC_Yao+::hSpCas9_GFP			PP558950
Level2_YC_Yao+::zCas9i_GFP			PP558952
Level2_YC_RPS5a::zCas9i_GFP			PP558948
Level2_YC_Yao+::hSpCas9_GFP_(YCV00078)	YCA00010	Figure 4	PP558951
Level2_YC_Yao+::zCas9i_GFP_(YCV00081)	YCA00010	Figure 4	PP558953
Level2_YC_RPS5a::zCas9i_GFP_(YCV00085)	YCA00010	Figure 4	PP558949

## Sheet: Supplementary Table 2 Plasmid_a
### Supplementary Table 2: Plasmid_assembly	The component plasmids used to construct binary vectors using Golden Gate Cloning
vector	componentPosition	component	source	note
Level1_2x35S::GFP-nptII::35St_(position1)	Acceptor	pICH47802	Weber et al., (2011)
	Insert #1	pICH51288	Engler et al., (2014)
	Insert #2	Level0_GFP-nptII	This study
	Insert #3	pICH41414	Engler et al., (2014)
Level1_2x35S::Ruby::Hspt_(position3)	Acceptor	pICH77751	Weber et al., (2011)
	Insert #1	pICH51288	Engler et al., (2014)
	Insert #2	Level0_Ruby	This study
	Insert #3	Level0_hspt	This study
Level1_ES8Z::Ruby::nos_(position2)	Acceptor	pICH47811	Weber et al., (2011)
	Insert #1	Level0_ES8Z	This study
	Insert #2	Level0_Ruby	This study
	Insert #3	pICH41421	Engler et al., (2014)
Level1_Yao+::hSpCas9::E9_(position2)	Acceptor	pICH47811	Weber et al., (2011)
	Insert #1	Level0_Yao+	This study
	Insert #2	Level0_hSpCas9	This study
	Insert #3	pICSL60004	Castel et al., (2019)
Level1_Yao+::zCas9i::E9_(position2)	Acceptor	pICH47811	Weber et al., (2011)
	Insert #1	Level0_Yao+	This study
	Insert #2	pAGM47523	Grützner et al., (2020)
	Insert #3	pICSL60004	Castel et al., (2019)
Level1_RPS5a::zCas9i::E9_(position 2)	Acceptor	pICH47811	Weber et al., (2011)
	Insert #1	Level0_RPS5a	This study
	Insert #2	pAGM47523	Grützner et al., (2020)
	Insert #3	pICSL60004	Castel et al., (2019)
Level1_UBQ10::zCas9i::Hsp (position 2)	Acceptor	pICH47811	Weber et al., (2011)
	Insert #1	Level0_UBQ10	This study
	Insert #2	pAGM47523	Grützner et al., (2020)
	Insert #3	Level0_hspt	This study
Level1_2x35S::zCas9i::E9 (position 2)	Acceptor	pICH47811	Weber et al., (2011)
	Insert #1	pICH51288	Engler et al., (2014)
	Insert #2	pAGM47523	Grützner et al., (2020)
	Insert #3	pICSL60004	Castel et al., (2019)
Level1_UBQ10:zCas9i::E9 (position 2)	Acceptor	pICH47811	Weber et al., (2011)
	Insert #1	Level0_UBQ10	This study
	Insert #2	pAGM47523	Grützner et al., (2020)
	Insert #3	pICSL60004	Castel et al., (2019)
Level1_Yao+::zCas9i::Hsp (position 2)	Acceptor	pICH47811	Weber et al., (2011)
	Insert #1	Level0_Yao+	This study
	Insert #2	pAGM47523	Grützner et al., (2020)
	Insert #3	Level0_hspt	This study
Level1_2x35S::zCas9i::Hsp (position 2)	Acceptor	pICH47811	Weber et al., (2011)
	Insert #1	pICH51288	Engler et al., (2014)
	Insert #2	pAGM47523	Grützner et al., (2020)
	Insert #3	Level0_hspt	This study
Level1_empty_cassette_(ES8Z)_(position3)	Acceptor	pICH77751	Weber et al., (2011)
	Insert #1	Level0_ES8Z	This study
	Insert #2	Level0_blank_ccdb_ (AATG)	This study
	Insert #3	pICH41421	Engler et al., (2014)
Level1_empty_cassette_(PcUbi)_(position3)	Acceptor	pICH77751	Weber et al., (2011)
	Insert #1	Level0_PcUbi	This study
	Insert #2	Level0_blank_ccdb_ (AATG)	This study
	Insert #3	pICH41421	Engler et al., (2014)
Level1_empty_cassette_(CsCYP)_(position3)	Acceptor	pICH77751	Weber et al., (2011)
	Insert #1	Level0_CsCYP	This study
	Insert #2	Level0_blank_ccdb_ (AATG)	This study
	Insert #3	pICH41421	Engler et al., (2014)
Level1_empty_cassette_(UBQ10)_(position3)	Acceptor	pICH77751	Weber et al., (2011)
	Insert #1	Level0_UBQ10	This study
	Insert #2	Level0_blank_ccdb_ (AATG)	This study
	Insert #3	pICH41421	Engler et al., (2014)
Level1_PcUBI::tRNAarray_(Position 3)	Acceptor	Level1_empty_cassette_(PcUbi)_(position3)	This study	The PDS_TFL1_PP2B12_PP2B15 array was designed to be compatible with pAtYAO:Cas9_ES8Z. The Level1_empty_cassette_(PcUbi)_(position3) was linerized with the primers 35STerm_F and PcUBIPromoter_R to add the PacI and AscI restriction sites
	Insert #1	PDS_TFL1_PP2B12_PP2B15 array	This study
Level1_CsCYP::tRNAarray_(Position 3)	Acceptor	Level1_empty_cassette_(CsCYP)_(position3)	Weber et al., (2011)	The PDS_TFL1_PP2B12_PP2B15 array was designed to be compatible with pAtYAO:Cas9_ES8Z. The Level1_empty_cassette_(CsCYP)_(position3) was linerized with the primers 35STerm_F and CsCYPPromoter_R to add the PacI and AscI restriction sites
	Insert #1	PDS_TFL1_PP2B12_PP2B15 array	This study
Level1_UBQ10::tRNAarray_(Position 3)	Acceptor	Level1_empty_cassette_(UBQ10)_(position3)	This study	The PDS_TFL1_PP2B12_PP2B15 array was designed to be compatible with pAtYAO:Cas9_ES8Z. The Level1_empty_cassette_(UBQ10)_(position3) was linerized with the primers 35STerm_F and UBQ10Promoter_R to add the PacI and AscI restriction sites
	Insert #1	PDS_TFL1_PP2B12_PP2B15 array	This study
Level1_AtU6::tRNAarray_(Position 3)	Acceptor	Level1_blank_sgRNAv2_Sp_AtU6_(Position 3)	Weber et al., (2011)	The PDS_TFL1_PP2B12_PP2B15 array was designed to be compatible with pAtYAO:Cas9_ES8Z. The extant Level1_blank_sgRNAv2_Sp_AtU6_(Position 3) plasmid was linerized with the primers AtU6Term_F and AtU6Promoter_R to add the PacI and AscI restriction sites
	Insert #1	PDS_TFL1_PP2B12_PP2B15 array
Level1_CsU6::tRNAarray_(Position 3)	Acceptor	Level1_blank_sgRNAv2_Sp_CsU6_(Position 3)	Weber et al., (2011)	The PDS_TFL1_PP2B12_PP2B15 array was designed to be compatible with pAtYAO:Cas9_ES8Z. The extant Level1_blank_sgRNAv2_Sp_CsU6_(Position 3) plasmid was linerized with the primers AtU6Term_F and CsU6Promoter_R to add the PacI and AscI restriction sites
	Insert #1	PDS_TFL1_PP2B12_PP2B15 array
Level2_2x35S::Ruby_(YCV00224)	Acceptor	pAGM4723	Weber et al., (2011)
	Insert #1	Level1_2x35S::GFP-nptII::35St_(position1)	This study
	Insert #2	pICH54022	Weber et al., (2011)
	Insert #3	Level1_2x35S::Ruby::Hspt_(position3)	This study
	Insert #4	pICH41766	Weber et al., (2011)
Level2_ES8Z::Ruby_(YCV00223)	Acceptor	pAGM4723	Weber et al., (2011)
	Insert #1	Level1_2x35S::GFP-nptII::35St_(position1)	This study
	Insert #2	Level1_ES8Z::Ruby::nos_(position2)	This study
	Insert #3	pICH41744	Weber et al., (2011)
Level2_YC_Yao+::hSpCas9_GFP	Acceptor	pAGM4723	Weber et al., (2011)
	Insert #1	Level1_2x35S::GFP-nptII::35St_(position1)	This study
	Insert #2	Level1_Yao+::hSpCas9::E9_(position2)	This study
	Insert #3	Level1_empty_cassette_(ES8Z)_(position3)	This study
	Insert #4	pICH41766	Weber et al., (2011)
Level2_YC_Yao+::zCas9i_GFP	Acceptor	pAGM4723	Weber et al., (2011)
	Insert #1	Level1_2x35S::GFP-nptII::35St_(position1)	This study
	Insert #2	Level1_Yao+::zCas9i::E9_(position2)	This study
	Insert #3	Level1_empty_cassette_(ES8Z)_(position3)	This study
	Insert #4	pICH41766	Weber et al., (2011)
Level2_YC_RPS5a::zCas9i_GFP	Acceptor	pAGM4723	Weber et al., (2011)
	Insert #1	Level1_2x35S::GFP-nptII::35St_(position1)	This study
	Insert #2	Level1_RPS5a::zCas9i::E9_(position 2)	This study
	Insert #3	Level1_empty_cassette_(ES8Z)_(position3)	This study
	Insert #4	pICH41766	Weber et al., (2011)
Level2_Yao+::zCas9i::E9_AtU6_tRNA_(YCV00212)	Acceptor	pAGM4723	Weber et al., (2011)
	Insert #1	Level1_2x35S::GFP-nptII::35St_(position1)	This study
	Insert #2	Level1_Yao+::zCas9i::E9_(position2)	This study
	Insert #3	Level1_AtU6::tRNAarray_(Position 3)	This study
	Insert #4	pICH41766	Weber et al., (2011)
Level2_Yao+::zCas9i::E9_CsU6_tRNA_(YCV00213)	Acceptor	pAGM4723	Weber et al., (2011)
	Insert #1	Level1_2x35S::GFP-nptII::35St_(position1)	This study
	Insert #2	Level1_Yao+::zCas9i::E9_(position2)	This study
	Insert #3	Level1_CsU6::tRNAarray_(Position 3)	This study
	Insert #4	pICH41766	Weber et al., (2011)
Level2_Yao+::zCas9i::E9_PcUbi_tRNA_(YCV00214)	Acceptor	pAGM4723	Weber et al., (2011)
	Insert #1	Level1_2x35S::GFP-nptII::35St_(position1)	This study
	Insert #2	Level1_Yao+::zCas9i::E9_(position2)	This study
	Insert #3	Level1_PcUBI::tRNAarray_(Position 3)	This study
	Insert #4	pICH41766	Weber et al., (2011)
Level2_Yao+::zCas9i::E9_UBQ10_tRNA_(YCV00215)	Acceptor	pAGM4723	Weber et al., (2011)
	Insert #1	Level1_2x35S::GFP-nptII::35St_(position1)	This study
	Insert #2	Level1_Yao+::zCas9i::E9_(position2)	This study
	Insert #3	Level1_UBQ10::tRNAarray_(Position 3)	This study
	Insert #4	pICH41766	Weber et al., (2011)
Level2_Yao+::zCas9i::E9_CsCYP_tRNA_(YCV00216)	Acceptor	pAGM4723	Weber et al., (2011)
	Insert #1	Level1_2x35S::GFP-nptII::35St_(position1)	This study
	Insert #2	Level1_inCas9_(Yao+)	This study
	Insert #3	Level1_CsCYP::tRNAarray_(Position 3)	This study
	Insert #4	pICH41766	Weber et al., (2011)
Level2_2x35S::zCas9i::E9_AtU6_tRNA_(YCV00218)	Acceptor	pAGM4723	Weber et al., (2011)
	Insert #1	Level1_2x35S::GFP-nptII::35St_(position1)	This study
	Insert #2	Level1_2x35S::zCas9i::E9 (position 2)	This study
	Insert #3	Level1_AtU6::tRNAarray_(Position 3)	This study
	Insert #4	pICH41766	Weber et al., (2011)
Level2_UBQ10::zCas9i::E9_AtU6_tRNA_(YCV00219)	Acceptor	pAGM4723	Weber et al., (2011)
	Insert #1	Level1_2x35S::GFP-nptII::35St_(position1)	This study
	Insert #2	Level1_UBQ10:zCas9i::E9 (position 2)	This study
	Insert #3	Level1_AtU6::tRNAarray_(Position 3)	This study
	Insert #4	pICH41766	Weber et al., (2011)
Level2_Yao+::zCas9i::hsp_AtU6_tRNA_(YCV00220)	Acceptor	pAGM4723	Weber et al., (2011)
	Insert #1	Level1_2x35S::GFP-nptII::35St_(position1)	This study
	Insert #2	Level1_Yao+::zCas9i::Hsp (position 2)	This study
	Insert #3	Level1_AtU6::tRNAarray_(Position 3)	This study
	Insert #4	pICH41766	Weber et al., (2011)
Level2_2x35S::zCas9i::hsp_AtU6_tRNA_(YCV00221)	Acceptor	pAGM4723	Weber et al., (2011)
	Insert #1	Level1_2x35S::GFP-nptII::35St_(position1)	This study
	Insert #2	Level1_2x35S::zCas9i::Hsp (position 2)	This study
	Insert #3	Level1_AtU6::tRNAarray_(Position 3)	This study
	Insert #4	pICH41766	Weber et al., (2011)
Level2_UBQ10::zCas9i::hsp_AtU6_tRNA_(YCV00222)	Acceptor	pAGM4723	Weber et al., (2011)
	Insert #1	Level1_2x35S::GFP-nptII::35St_(position1)	This study
	Insert #2	Level1_UBQ10::zCas9i::Hsp (position 2)	This study
	Insert #3	Level1_AtU6::tRNAarray_(Position 3)	This study
	Insert #4	pICH41766	Weber et al., (2011)
Level2_YC_Yao+::hSpCas9_GFP_(YCV00078)	Acceptor	Level2_YC_Yao+::hSpCas9_GFP	This study	Cloned using a Golden Gate reaction via Esp3I sites flanking the YCA00010 array
	Insert #1	YCA00010 array	This study
Level2_YC_Yao+::zCas9i_GFP_(YCV00081)	Acceptor	Level2_YC_Yao+::zCas9i_GFP	This study	Cloned using a Golden Gate reaction via Esp3I sites flanking the YCA00010 array
	Insert #1	YCA00010 array	This study
Level2_YC_RPS5a::zCas9i_GFP_(YCV00085)	Acceptor	Level2_YC_RPS5a::zCas9i_GFP	This study	Cloned using a Golden Gate reaction via Esp3I sites flanking the YCA00010 array
	Insert #1	YCA00010 array	This study

## Sheet: Supplementary Table 3 Gene_mode
### Supplementary Table 3: Gene_models	Gene models homologous to the sequences targeted in this study
## Note that while genotyping was conducted using a currently unreleased Carrizo genome sequence (see Supplementary File 2 for sequences) we also made reference to gene models in other genome assemblies. This table lists these gene models.
array_ID	figure	sgRNA_ID	tRNA_position	Hzau_Valencia_v1.0		Citrus_sinensis_v1.1		Poncirus_trifoliata_v1.3.1
YCA00039	Figure 2	YCG000149	1	Cs3g15690		orange1.1g037233m		Ptrif.0005s1679
						orange1.1g039784m
		YCG000150	2	Cs9g02520		orange1.1g029634m	sgRNA target site seq. missing	Ptrif.0009s0160
		YCG000151	3	Cs8g04550		orange1.1g034644m	1bp diff. to sgRNA	Ptrif.0008s0380	1bp diff. to sgRNA
		YCG000152	4	Cs5g24680		orange1.1g025237m		Ptrif.0003s2848
						orange1.1g036277m	1bp diff. to sgRNA
PDS_TFL1_PP2B12_PP2B15	Figure 3	PDS	1	orange1.1t02361		orange1.1g009198m		Ptrif.0009s1296
		TFL1	2	Cs8g15080		orange1.1g030564m		Ptrif.0008s1736
		PP2B12	3	orange1.1t03212		orange1.1g041394m		Ptrif.0009s1126
				Cs9g10770		orange1.1g042480m		Ptrif.0009s1130
				Cs9g10790		orange1.1g045187m	1bp diff. to sgRNA	Ptrif.0009s1139
				Cs9g10760	1bp diff. to sgRNA			Ptrif.0009s1125	2bp diff. to sgRNA
				Cs9g10910	1bp diff. to sgRNA			Ptrif.0009s1133	1bp diff. to sgRNA
		PP2B15	4	Cs3g14680		orange1.1g045590m		Ptrif.0005s1570
YCA00010	Figure 4	YCG000037	1	Cs9g10530		orange1.1g010190m		Ptrif.0009s0784
		YCG000038	2	Cs3g25010
		YCG000039	3	Cs9g10540		orange1.1g010076m		Ptrif.0009s0783
		YCG000040	4	Cs5g29860		orange1.1g046667m		Ptrif.0003s3340	1bp diff. to sgRNA

## Sheet: Supplementary Table 4 Primers
### Supplementary Table 4: Primers	The primers used in this study
Cloning
PrimerName	Sequence	SangerSeqPrimer
AddTerm_F	TTGGCGCGCCGCTTTCGTTCGTATCATCGGT
AddTerm_R	TTGGCGCGCCTTGTCAATCAATTGGCAAGTC
getRuby_F	CGTTAATTAATGGATCATGCGACCCTCGCCAT
getRuby_R	TTGGCGCGCCTCACTGGAGGCTTGGCTCAAG
35STerm_F	TTGGCGCGCCCTCTAGCTAGAGTCGATCGACAAG
PcUBIPromoter_R	CCTTAATTAAGCTGCACATACATAACATATCAAG
CsCYPPromoter_R	CCTTAATTAACATTTTTGATTGGTTGATTGGTTG
UBQ10Promoter_R	CGTTAATTAACATTTGTTAATCAGAAAAACTCAG
AtU6Term_F	TTGGCGCGCCGCTTTTTTTTGCAAAATTTTCCAGATCGA
AtU6Promoter_R	TTAATTAATCACTACTTCGACTCTAGCTG
CsU6Promoter_R	CGTTAATTAACAACCAACCTGGGAGTCCTTGTATA
Genotyping YCA00010 array with Sanger Sequencing
Position1
YCG000037_F	TGCCAACAAGAAGACTCGTG
YCG000037_R	GTTGGCTCCACCGAGAATTA	Yes
Position2
YCG000038_F	GGTGGAGAGCAATTCTTTAAAATCGT	Yes
YCG000038_R	TGGAGCAAAGTGACGCCTAAAT
Position3
YCG000039_F	TGGCTGGAGATCAACTGACAGTGC	Yes
YCG000039_R	ACGCCGTTTACAGCAGCTGACA
Position4
YCG000040_F	AGCGTTCTGTGGAACCTTGGCA	Yes
YCG000040_R	TACAGCGGCAATGAAAGCGCCA

## Sheet: Supplementary Table 5 WGS_align
### Supplementary Table 5: WGS_alignment_statistics	Alignment statistics from pooled whole genome sequencing data
## Note that columns with multple entries represent multiple sequencing runs of the same library
name	libraryPool	poolSize	i5Index	i5Barcode	i7Index	i7Barcode	trimmedReads	umappedReads	mappedPrimaryAlignments	coverage	percMappedReads
poolYCV00070	RQ22279	89	B-0031	AACCATGC	B-0055	TTATGGTT	182149874; 163347228	535901; 432656	105229389; 100276010	14.28; 14.1	99.49; 99.57
poolYCV00039	RQ22279	46	B-0031	AACCATGC	B-0056	TTGCTGGT	156590308; 159085776	526539; 550370	109579770; 110044076	16.2; 16.15	99.52; 99.51
poolYCV00217	RQ22521_2	146	B-0031	AACCATGC	B-0059	TGCGGCGG	62473416; 56427778; 109917220	1057085; 958081; 1604822	53089233; 48508637; 84975074	9.48; 8.6; 15.78	98.05; 98.07; 98.15
poolYCV00214	RQ22521_2	64	B-0031	AACCATGC	B-0056	TTGCTGGT	72781304; 66461942; 124714654	2082279; 1910262; 3121234	61096298; 56344246; 96099241	10.67; 9.76; 17.55	96.71; 96.73; 96.86
poolYCV00215	RQ22521_2	39	B-0031	AACCATGC	B-0057	AACGGCGT	66272770; 61541072; 107800500	1140628; 1055359; 1644169	55626181; 52093206; 83172813	9.99; 9.29; 15.48	98; 98.02; 98.07
poolYCV00216	RQ22521_2	97	B-0031	AACCATGC	B-0058	GGATATTG	68449078; 62984206; 111844370	1155863; 1062148; 1589408	59111633; 54842480; 89666668	10.32; 9.5; 16.39	98.09; 98.11; 98.26
poolYCV00213	RQ22521_2	65	B-0031	AACCATGC	B-0055	TTATGGTT	77740100; 70900220; 136846598	1231597; 1118708; 1787775	62867619; 58072440; 99126347	11.25; 10.32; 18.45	98.08; 98.12; 98.23
poolYCV00220	RQ22521_2	70	B-0032	AGAGCCTG	B-0056	TTGCTGGT	61093266; 55620594; 106566472	733719; 670751; 1041821	50578202; 46610563; 79098499	9.24; 8.46; 14.97	98.57; 98.58; 98.7
poolYCV00222	RQ22521	23	B-0032	AGAGCCTG	B-0056	TTGCTGGT	115430788; 113039152	1250631; 1196443	87968368; 86643520	16.8; 16.56	98.6; 98.64
poolYCV00219	RQ22521_2	41	B-0032	AGAGCCTG	B-0055	TTATGGTT	73885522; 68293348; 122878552	1306741; 1211860; 1777732	62769390; 58500881; 96208596	11.14; 10.31; 17.81	97.97; 97.97; 98.19
poolYCV00218	RQ22521_2	9	B-0031	AACCATGC	B-0060	CCGAATCG	60926254; 55631512; 106063788	1025960; 940077; 1596240	51916732; 47888940; 82292281	9.27; 8.49; 15.27	98.07; 98.08; 98.1
poolYCV00010	RQ22521	88	B-0031	AACCATGC	B-0057	AACGGCGT	126342044; 124537080	1906007; 1843373	99701675; 98704629	18.23; 18.07	98.13; 98.17
poolYCV00078	RQ22521	94	B-0032	AGAGCCTG	B-0055	TTATGGTT	114038446; 111462324	1015784; 970860	93538758; 91936078	17.15; 16.88	98.93; 98.96
poolYCV00081	RQ22521	82	B-0031	AACCATGC	B-0056	TTGCTGGT	108468120; 106127046	1287523; 1234256	86336997; 84941379	16.18; 15.94	98.53; 98.57
poolYCV00085	RQ21547	89	B-0031	AACCATGC	B-0057	AACGGCGT	172158458	156214	125744199	24.62	99.88

## Sheet: Supplementary Table 6 WGS_Resul
### Supplementary Table 6: WGS_Results	Allele specific genotyping results from pooled whole genome sequencing data
## id: This is just a unique number for each potential target in the genome
## offTarget: Number of bp difference at target relative to sgRNA
## seed: Division of differences in first 10 bp and second 10 bp (seed)
## position: The position of the sgRNA on the tRNA array
	name	ycgaID	vector	id	orientation	offTarget	seed	target	PAM	gRNA	position	reads	percEdited	editedReads	editedAlleles	percKO	KOReads	koAlleles
Figure 2	poolYCV00070	RQ22279	YCV00070	targetID_495	+	0	0_0	ATCTGGGACTTACGGGCACA	AGG	YCG000149	1	26	53.85	14	4	53.85	14	4
	poolYCV00070	RQ22279	YCV00070	targetID_10	-	0	0_0	ATCTGGGACTTACGGGCACA	AGG	YCG000149	1	27	48.15	13	7	37.04	10	5
	poolYCV00070	RQ22279	YCV00070	targetID_348	+	3	1_2	AGCTGGGACTCACGGGCATA	CGG	YCG000149	1	32	0	0	0	0	0	0
	poolYCV00070	RQ22279	YCV00070	targetID_222	+	0	0_0	TAGCCTTTCAGGCAGCAATG	TGG	YCG000150	2	18	72.22	13	1	72.22	13	1
	poolYCV00070	RQ22279	YCV00070	targetID_706	-	0	0_0	TAGCCTTTCAGGCAGCAATG	TGG	YCG000150	2	28	35.71	10	2	35.71	10	2
	poolYCV00070	RQ22279	YCV00070	targetID_35	-	3	1_2	TAGCCTTACAGGCAGCAAAA	TGG	YCG000150	2	21	0	0	0	0	0	0
	poolYCV00070	RQ22279	YCV00070	targetID_470	+	3	1_2	TAGCCTTACAGGCAGCAAAA	TGG	YCG000150	2	17	0	0	0	0	0	0
	poolYCV00070	RQ22279	YCV00070	targetID_662	-	0	0_0	AGCTAGCAGGAGTGCAGGAC	CGG	YCG000151	3	15	33.33	5	5	33.33	5	5
	poolYCV00070	RQ22279	YCV00070	targetID_331	-	1	1_0	AGCAAGCAGGAGTGCAGGAC	CGG	YCG000151	3	20	55	11	4	55	11	4
	poolYCV00070	RQ22279	YCV00070	targetID_393	-	0	0_0	AAGAGGTCTTGCAGCCGACG	TGG	YCG000152	4	21	52.38	11	6	28.57	6	5
	poolYCV00070	RQ22279	YCV00070	targetID_118	-	0	0_0	AAGAGGTCTTGCAGCCGACG	TGG	YCG000152	4	20	40	8	3	30	6	2
	poolYCV00070	RQ22279	YCV00070	targetID_553	+	3	1_2	AAGAGGTATTGCAGCCGGTG	GGG	YCG000152	4	6	0	0	0	0	0	0
	poolYCV00039	RQ22279	YCV00039	targetID_495	+	0	0_0	ATCTGGGACTTACGGGCACA	AGG	YCG000149	1	31	83.87	26	7	77.42	24	6
	poolYCV00039	RQ22279	YCV00039	targetID_10	-	0	0_0	ATCTGGGACTTACGGGCACA	AGG	YCG000149	1	36	77.78	28	6	63.89	23	5
	poolYCV00039	RQ22279	YCV00039	targetID_348	+	3	1_2	AGCTGGGACTCACGGGCATA	CGG	YCG000149	1	42	0	0	0	0	0	0
	poolYCV00039	RQ22279	YCV00039	targetID_222	+	0	0_0	TAGCCTTTCAGGCAGCAATG	TGG	YCG000150	2	24	8.33	2	2	8.33	2	2
	poolYCV00039	RQ22279	YCV00039	targetID_706	-	0	0_0	TAGCCTTTCAGGCAGCAATG	TGG	YCG000150	2	24	20.83	5	1	20.83	5	1
	poolYCV00039	RQ22279	YCV00039	targetID_35	-	3	1_2	TAGCCTTACAGGCAGCAAAA	TGG	YCG000150	2	26	0	0	0	0	0	0
	poolYCV00039	RQ22279	YCV00039	targetID_470	+	3	1_2	TAGCCTTACAGGCAGCAAAA	TGG	YCG000150	2	19	0	0	0	0	0	0
	poolYCV00039	RQ22279	YCV00039	targetID_662	-	0	0_0	AGCTAGCAGGAGTGCAGGAC	CGG	YCG000151	3	20	60	12	5	55	11	4
	poolYCV00039	RQ22279	YCV00039	targetID_331	-	1	1_0	AGCAAGCAGGAGTGCAGGAC	CGG	YCG000151	3	24	20.83	5	4	16.67	4	3
	poolYCV00039	RQ22279	YCV00039	targetID_393	-	0	0_0	AAGAGGTCTTGCAGCCGACG	TGG	YCG000152	4	21	42.86	9	2	42.86	9	2
	poolYCV00039	RQ22279	YCV00039	targetID_118	-	0	0_0	AAGAGGTCTTGCAGCCGACG	TGG	YCG000152	4	35	31.43	11	2	31.43	11	2
	poolYCV00039	RQ22279	YCV00039	targetID_553	+	3	1_2	AAGAGGTATTGCAGCCGGTG	GGG	YCG000152	4	17	11.76	2	2	5.88	1	1
Figure 3	poolYCV00217	RQ22521_2	YCV00217	testArrayTarget_14	-	0	0_0	AAAGTTGTAATTGCTGGTGC	AGG	PDS	1	21	14.29	3	2	14.29	3	2
	poolYCV00217	RQ22521_2	YCV00217	testArrayTarget_25	-	0	0_0	AAAGTTGTAATTGCTGGTGC	AGG	PDS	1	25	4	1	1	4	1	1
	poolYCV00217	RQ22521_2	YCV00217	testArrayTarget_4	-	3	1_2	AAAGTTTTAATTGGTGGTGG	TGG	PDS	1	7	0	0	0	0	0	0
	poolYCV00217	RQ22521_2	YCV00217	testArrayTarget_15	-	3	2_1	AAGGTTGTATTTGCTGGAGC	TGG	PDS	1	22	4.55	1	1	0	0	0
	poolYCV00217	RQ22521_2	YCV00217	testArrayTarget_16	-	3	3_0	ATTGTTGTTATTGCTGGTGC	TGG	PDS	1	18	0	0	0	0	0	0
	poolYCV00217	RQ22521_2	YCV00217	testArrayTarget_23	+	0	0_0	AAGTAAGGGTCACTTGGGCC	AGG	TFL1	2	34	14.71	5	2	14.71	5	2
	poolYCV00217	RQ22521_2	YCV00217	testArrayTarget_17	+	0	0_0	AAGTAAGGGTCACTTGGGCC	AGG	TFL1	2	35	20	7	4	20	7	4
	poolYCV00217	RQ22521_2	YCV00217	testArrayTarget_10	-	0	0_0	ATGTGCGAAATGCACTCTAC	AGG	PP2-B10	3	30	46.67	14	3	46.67	14	3
	poolYCV00217	RQ22521_2	YCV00217	testArrayTarget_30	+	0	0_0	ATGTGCGAAATGCACTCTAC	TGG	PP2-B10	3	30	56.67	17	7	50	15	5
	poolYCV00217	RQ22521_2	YCV00217	testArrayTarget_8	-	0	0_0	ATGTGCGAAATGCACTCTAC	TGG	PP2-B10	3	26	61.54	16	4	61.54	16	4
	poolYCV00217	RQ22521_2	YCV00217	testArrayTarget_26	+	0	0_0	ATGTGCGAAATGCACTCTAC	TGG	PP2-B10	3	26	61.54	16	7	42.31	11	5
	poolYCV00217	RQ22521_2	YCV00217	testArrayTarget_9	-	0	0_0	ATGTGCGAAATGCACTCTAC	TGG	PP2-B10	3	31	29.03	9	4	29.03	9	4
	poolYCV00217	RQ22521_2	YCV00217	testArrayTarget_29	+	0	0_0	ATGTGCGAAATGCACTCTAC	TGG	PP2-B10	3	32	28.12	9	4	28.12	9	4
	poolYCV00217	RQ22521_2	YCV00217	testArrayTarget_13	-	0	0_0	ATGTGCGAAATGCACTCTAC	TGG	PP2-B10	3	24	37.5	9	5	33.33	8	4
	poolYCV00217	RQ22521_2	YCV00217	testArrayTarget_12	-	1	0_1	ATGTGCGAAATGCACTCTGC	AGG	PP2-B10	3	16	0	0	0	0	0	0
	poolYCV00217	RQ22521_2	YCV00217	testArrayTarget_11	-	1	0_1	ATGTGCGAAATGCACTCTGC	TGG	PP2-B10	3	42	0	0	0	0	0	0
	poolYCV00217	RQ22521_2	YCV00217	testArrayTarget_28	+	1	0_1	ATGTGCGAAATGCACTCTGC	TGG	PP2-B10	3	37	0	0	0	0	0	0
	poolYCV00217	RQ22521_2	YCV00217	testArrayTarget_7	-	2	1_1	ATGTGCAAAATGCACTCTGC	TGG	PP2-B10	3	21	0	0	0	0	0	0
	poolYCV00217	RQ22521_2	YCV00217	testArrayTarget_31	+	2	0_2	ATGTGCGAAATGCATTCTGC	TGG	PP2-B10	3	25	0	0	0	0	0	0
	poolYCV00217	RQ22521_2	YCV00217	testArrayTarget_27	+	2	0_2	ATGTGCGAAATGTACTCTGC	AGG	PP2-B10	3	12	0	0	0	0	0	0
	poolYCV00217	RQ22521_2	YCV00217	testArrayTarget_32	+	2	1_1	ATGTGCGAGATGCGCTCTAC	TGG	PP2-B10	3	25	0	0	0	0	0	0
	poolYCV00217	RQ22521_2	YCV00217	testArrayTarget_6	-	2	1_1	ATGTGCGAGATGCGCTCTAC	TGG	PP2-B10	3	23	0	0	0	0	0	0
	poolYCV00217	RQ22521_2	YCV00217	testArrayTarget_2	+	3	1_2	ATGCGCGAAATGCACTTTGC	AGG	PP2-B10	3	36	0	0	0	0	0	0
	poolYCV00217	RQ22521_2	YCV00217	testArrayTarget_1	+	3	1_2	ATGCGCGAAATGCACTTTGC	AGG	PP2-B10	3	32	3.12	1	1	0	0	0
	poolYCV00217	RQ22521_2	YCV00217	testArrayTarget_20	-	3	1_2	ATGCGCGAAATGCACTTTGC	AGG	PP2-B10	3	30	6.67	2	2	3.33	1	1
	poolYCV00217	RQ22521_2	YCV00217	testArrayTarget_22	+	3	2_1	ATGGGCTAAATGCACTCTAA	AGG	PP2-B10	3	10	0	0	0	0	0	0
	poolYCV00217	RQ22521_2	YCV00217	testArrayTarget_18	-	3	2_1	ATGGGCTAAATGCACTCTAA	AGG	PP2-B10	3	20	0	0	0	0	0	0
	poolYCV00217	RQ22521_2	YCV00217	testArrayTarget_21	-	3	1_2	ATGTACGAAATGCACTGTGC	AGG	PP2-B10	3	32	3.12	1	1	3.12	1	1
	poolYCV00217	RQ22521_2	YCV00217	testArrayTarget_5	+	3	1_2	ATGTGCCAAATGCACCCTAA	GGG	PP2-B10	3	21	9.52	2	2	4.76	1	1
	poolYCV00217	RQ22521_2	YCV00217	testArrayTarget_33	+	3	2_1	ATGTGGCAAATGCACTCTGC	AGG	PP2-B10	3	29	3.45	1	1	0	0	0
	poolYCV00217	RQ22521_2	YCV00217	testArrayTarget_24	+	3	2_1	GTGTGCCAAATGCACTCTAA	AGG	PP2-B10	3	27	0	0	0	0	0	0
	poolYCV00217	RQ22521_2	YCV00217	testArrayTarget_3	-	0	0_0	GGGCAAACAATCCTCTCTAT	TGG	PP2-B15	4	35	37.14	13	3	34.29	12	2
	poolYCV00217	RQ22521_2	YCV00217	testArrayTarget_19	+	0	0_0	GGGCAAACAATCCTCTCTAT	TGG	PP2-B15	4	33	39.39	13	5	39.39	13	5
	poolYCV00214	RQ22521_2	YCV00214	testArrayTarget_14	-	0	0_0	AAAGTTGTAATTGCTGGTGC	AGG	PDS	1	28	39.29	11	2	14.29	4	1
	poolYCV00214	RQ22521_2	YCV00214	testArrayTarget_25	-	0	0_0	AAAGTTGTAATTGCTGGTGC	AGG	PDS	1	28	57.14	16	4	57.14	16	4
	poolYCV00214	RQ22521_2	YCV00214	testArrayTarget_4	-	3	1_2	AAAGTTTTAATTGGTGGTGG	TGG	PDS	1	12	0	0	0	0	0	0
	poolYCV00214	RQ22521_2	YCV00214	testArrayTarget_15	-	3	2_1	AAGGTTGTATTTGCTGGAGC	TGG	PDS	1	27	0	0	0	0	0	0
	poolYCV00214	RQ22521_2	YCV00214	testArrayTarget_16	-	3	3_0	ATTGTTGTTATTGCTGGTGC	TGG	PDS	1	19	0	0	0	0	0	0
	poolYCV00214	RQ22521_2	YCV00214	testArrayTarget_23	+	0	0_0	AAGTAAGGGTCACTTGGGCC	AGG	TFL1	2	24	0	0	0	0	0	0
	poolYCV00214	RQ22521_2	YCV00214	testArrayTarget_17	+	0	0_0	AAGTAAGGGTCACTTGGGCC	AGG	TFL1	2	30	13.33	4	3	10	3	2
	poolYCV00214	RQ22521_2	YCV00214	testArrayTarget_10	-	0	0_0	ATGTGCGAAATGCACTCTAC	AGG	PP2-B10	3	28	67.86	19	5	67.86	19	5
	poolYCV00214	RQ22521_2	YCV00214	testArrayTarget_30	+	0	0_0	ATGTGCGAAATGCACTCTAC	TGG	PP2-B10	3	25	56	14	6	52	13	5
	poolYCV00214	RQ22521_2	YCV00214	testArrayTarget_8	-	0	0_0	ATGTGCGAAATGCACTCTAC	TGG	PP2-B10	3	39	43.59	17	6	43.59	17	6
	poolYCV00214	RQ22521_2	YCV00214	testArrayTarget_26	+	0	0_0	ATGTGCGAAATGCACTCTAC	TGG	PP2-B10	3	21	47.62	10	4	47.62	10	4
	poolYCV00214	RQ22521_2	YCV00214	testArrayTarget_9	-	0	0_0	ATGTGCGAAATGCACTCTAC	TGG	PP2-B10	3	22	63.64	14	6	54.55	12	4
	poolYCV00214	RQ22521_2	YCV00214	testArrayTarget_29	+	0	0_0	ATGTGCGAAATGCACTCTAC	TGG	PP2-B10	3	29	58.62	17	4	51.72	15	2
	poolYCV00214	RQ22521_2	YCV00214	testArrayTarget_13	-	0	0_0	ATGTGCGAAATGCACTCTAC	TGG	PP2-B10	3	29	82.76	24	4	82.76	24	4
	poolYCV00214	RQ22521_2	YCV00214	testArrayTarget_12	-	1	0_1	ATGTGCGAAATGCACTCTGC	AGG	PP2-B10	3	33	3.03	1	1	0	0	0
	poolYCV00214	RQ22521_2	YCV00214	testArrayTarget_11	-	1	0_1	ATGTGCGAAATGCACTCTGC	TGG	PP2-B10	3	25	4	1	1	0	0	0
	poolYCV00214	RQ22521_2	YCV00214	testArrayTarget_28	+	1	0_1	ATGTGCGAAATGCACTCTGC	TGG	PP2-B10	3	41	2.44	1	1	0	0	0
	poolYCV00214	RQ22521_2	YCV00214	testArrayTarget_7	-	2	1_1	ATGTGCAAAATGCACTCTGC	TGG	PP2-B10	3	29	0	0	0	0	0	0
	poolYCV00214	RQ22521_2	YCV00214	testArrayTarget_31	+	2	0_2	ATGTGCGAAATGCATTCTGC	TGG	PP2-B10	3	22	0	0	0	0	0	0
	poolYCV00214	RQ22521_2	YCV00214	testArrayTarget_27	+	2	0_2	ATGTGCGAAATGTACTCTGC	AGG	PP2-B10	3	27	0	0	0	0	0	0
	poolYCV00214	RQ22521_2	YCV00214	testArrayTarget_32	+	2	1_1	ATGTGCGAGATGCGCTCTAC	TGG	PP2-B10	3	25	0	0	0	0	0	0
	poolYCV00214	RQ22521_2	YCV00214	testArrayTarget_6	-	2	1_1	ATGTGCGAGATGCGCTCTAC	TGG	PP2-B10	3	23	0	0	0	0	0	0
	poolYCV00214	RQ22521_2	YCV00214	testArrayTarget_2	+	3	1_2	ATGCGCGAAATGCACTTTGC	AGG	PP2-B10	3	30	3.33	1	1	0	0	0
	poolYCV00214	RQ22521_2	YCV00214	testArrayTarget_1	+	3	1_2	ATGCGCGAAATGCACTTTGC	AGG	PP2-B10	3	28	0	0	0	0	0	0
	poolYCV00214	RQ22521_2	YCV00214	testArrayTarget_20	-	3	1_2	ATGCGCGAAATGCACTTTGC	AGG	PP2-B10	3	38	2.63	1	1	0	0	0
	poolYCV00214	RQ22521_2	YCV00214	testArrayTarget_22	+	3	2_1	ATGGGCTAAATGCACTCTAA	AGG	PP2-B10	3	9	11.11	1	1	0	0	0
	poolYCV00214	RQ22521_2	YCV00214	testArrayTarget_18	-	3	2_1	ATGGGCTAAATGCACTCTAA	AGG	PP2-B10	3	8	0	0	0	0	0	0
	poolYCV00214	RQ22521_2	YCV00214	testArrayTarget_21	-	3	1_2	ATGTACGAAATGCACTGTGC	AGG	PP2-B10	3	24	4.17	1	1	0	0	0
	poolYCV00214	RQ22521_2	YCV00214	testArrayTarget_5	+	3	1_2	ATGTGCCAAATGCACCCTAA	GGG	PP2-B10	3	19	15.79	3	3	10.53	2	2
	poolYCV00214	RQ22521_2	YCV00214	testArrayTarget_33	+	3	2_1	ATGTGGCAAATGCACTCTGC	AGG	PP2-B10	3	21	0	0	0	0	0	0
	poolYCV00214	RQ22521_2	YCV00214	testArrayTarget_24	+	3	2_1	GTGTGCCAAATGCACTCTAA	AGG	PP2-B10	3	33	0	0	0	0	0	0
	poolYCV00214	RQ22521_2	YCV00214	testArrayTarget_3	-	0	0_0	GGGCAAACAATCCTCTCTAT	TGG	PP2-B15	4	25	48	12	5	48	12	5
	poolYCV00214	RQ22521_2	YCV00214	testArrayTarget_19	+	0	0_0	GGGCAAACAATCCTCTCTAT	TGG	PP2-B15	4	33	69.7	23	6	69.7	23	6
	poolYCV00215	RQ22521_2	YCV00215	testArrayTarget_14	-	0	0_0	AAAGTTGTAATTGCTGGTGC	AGG	PDS	1	33	60.61	20	5	57.58	19	4
	poolYCV00215	RQ22521_2	YCV00215	testArrayTarget_25	-	0	0_0	AAAGTTGTAATTGCTGGTGC	AGG	PDS	1	23	78.26	18	5	78.26	18	5
	poolYCV00215	RQ22521_2	YCV00215	testArrayTarget_4	-	3	1_2	AAAGTTTTAATTGGTGGTGG	TGG	PDS	1	15	0	0	0	0	0	0
	poolYCV00215	RQ22521_2	YCV00215	testArrayTarget_15	-	3	2_1	AAGGTTGTATTTGCTGGAGC	TGG	PDS	1	29	0	0	0	0	0	0
	poolYCV00215	RQ22521_2	YCV00215	testArrayTarget_16	-	3	3_0	ATTGTTGTTATTGCTGGTGC	TGG	PDS	1	18	0	0	0	0	0	0
	poolYCV00215	RQ22521_2	YCV00215	testArrayTarget_23	+	0	0_0	AAGTAAGGGTCACTTGGGCC	AGG	TFL1	2	24	45.83	11	4	45.83	11	4
	poolYCV00215	RQ22521_2	YCV00215	testArrayTarget_17	+	0	0_0	AAGTAAGGGTCACTTGGGCC	AGG	TFL1	2	31	41.94	13	7	35.48	11	5
	poolYCV00215	RQ22521_2	YCV00215	testArrayTarget_10	-	0	0_0	ATGTGCGAAATGCACTCTAC	AGG	PP2-B10	3	27	77.78	21	5	77.78	21	5
	poolYCV00215	RQ22521_2	YCV00215	testArrayTarget_30	+	0	0_0	ATGTGCGAAATGCACTCTAC	TGG	PP2-B10	3	29	58.62	17	6	55.17	16	5
	poolYCV00215	RQ22521_2	YCV00215	testArrayTarget_8	-	0	0_0	ATGTGCGAAATGCACTCTAC	TGG	PP2-B10	3	14	64.29	9	5	57.14	8	4
	poolYCV00215	RQ22521_2	YCV00215	testArrayTarget_26	+	0	0_0	ATGTGCGAAATGCACTCTAC	TGG	PP2-B10	3	21	76.19	16	2	76.19	16	2
	poolYCV00215	RQ22521_2	YCV00215	testArrayTarget_9	-	0	0_0	ATGTGCGAAATGCACTCTAC	TGG	PP2-B10	3	22	59.09	13	4	54.55	12	3
	poolYCV00215	RQ22521_2	YCV00215	testArrayTarget_29	+	0	0_0	ATGTGCGAAATGCACTCTAC	TGG	PP2-B10	3	22	59.09	13	4	54.55	12	3
	poolYCV00215	RQ22521_2	YCV00215	testArrayTarget_13	-	0	0_0	ATGTGCGAAATGCACTCTAC	TGG	PP2-B10	3	29	72.41	21	5	72.41	21	5
	poolYCV00215	RQ22521_2	YCV00215	testArrayTarget_12	-	1	0_1	ATGTGCGAAATGCACTCTGC	AGG	PP2-B10	3	37	0	0	0	0	0	0
	poolYCV00215	RQ22521_2	YCV00215	testArrayTarget_11	-	1	0_1	ATGTGCGAAATGCACTCTGC	TGG	PP2-B10	3	33	3.03	1	1	0	0	0
	poolYCV00215	RQ22521_2	YCV00215	testArrayTarget_28	+	1	0_1	ATGTGCGAAATGCACTCTGC	TGG	PP2-B10	3	21	4.76	1	1	0	0	0
	poolYCV00215	RQ22521_2	YCV00215	testArrayTarget_7	-	2	1_1	ATGTGCAAAATGCACTCTGC	TGG	PP2-B10	3	27	0	0	0	0	0	0
	poolYCV00215	RQ22521_2	YCV00215	testArrayTarget_31	+	2	0_2	ATGTGCGAAATGCATTCTGC	TGG	PP2-B10	3	30	0	0	0	0	0	0
	poolYCV00215	RQ22521_2	YCV00215	testArrayTarget_27	+	2	0_2	ATGTGCGAAATGTACTCTGC	AGG	PP2-B10	3	37	0	0	0	0	0	0
	poolYCV00215	RQ22521_2	YCV00215	testArrayTarget_32	+	2	1_1	ATGTGCGAGATGCGCTCTAC	TGG	PP2-B10	3	33	0	0	0	0	0	0
	poolYCV00215	RQ22521_2	YCV00215	testArrayTarget_6	-	2	1_1	ATGTGCGAGATGCGCTCTAC	TGG	PP2-B10	3	20	0	0	0	0	0	0
	poolYCV00215	RQ22521_2	YCV00215	testArrayTarget_2	+	3	1_2	ATGCGCGAAATGCACTTTGC	AGG	PP2-B10	3	20	0	0	0	0	0	0
	poolYCV00215	RQ22521_2	YCV00215	testArrayTarget_1	+	3	1_2	ATGCGCGAAATGCACTTTGC	AGG	PP2-B10	3	18	0	0	0	0	0	0
	poolYCV00215	RQ22521_2	YCV00215	testArrayTarget_20	-	3	1_2	ATGCGCGAAATGCACTTTGC	AGG	PP2-B10	3	21	0	0	0	0	0	0
	poolYCV00215	RQ22521_2	YCV00215	testArrayTarget_22	+	3	2_1	ATGGGCTAAATGCACTCTAA	AGG	PP2-B10	3	10	0	0	0	0	0	0
	poolYCV00215	RQ22521_2	YCV00215	testArrayTarget_18	-	3	2_1	ATGGGCTAAATGCACTCTAA	AGG	PP2-B10	3	10	0	0	0	0	0	0
	poolYCV00215	RQ22521_2	YCV00215	testArrayTarget_21	-	3	1_2	ATGTACGAAATGCACTGTGC	AGG	PP2-B10	3	17	0	0	0	0	0	0
	poolYCV00215	RQ22521_2	YCV00215	testArrayTarget_5	+	3	1_2	ATGTGCCAAATGCACCCTAA	GGG	PP2-B10	3	23	8.7	2	2	0	0	0
	poolYCV00215	RQ22521_2	YCV00215	testArrayTarget_33	+	3	2_1	ATGTGGCAAATGCACTCTGC	AGG	PP2-B10	3	18	0	0	0	0	0	0
	poolYCV00215	RQ22521_2	YCV00215	testArrayTarget_24	+	3	2_1	GTGTGCCAAATGCACTCTAA	AGG	PP2-B10	3	14	0	0	0	0	0	0
	poolYCV00215	RQ22521_2	YCV00215	testArrayTarget_3	-	0	0_0	GGGCAAACAATCCTCTCTAT	TGG	PP2-B15	4	26	88.46	23	6	88.46	23	6
	poolYCV00215	RQ22521_2	YCV00215	testArrayTarget_19	+	0	0_0	GGGCAAACAATCCTCTCTAT	TGG	PP2-B15	4	28	53.57	15	3	50	14	2
	poolYCV00216	RQ22521_2	YCV00216	testArrayTarget_14	-	0	0_0	AAAGTTGTAATTGCTGGTGC	AGG	PDS	1	24	0	0	0	0	0	0
	poolYCV00216	RQ22521_2	YCV00216	testArrayTarget_25	-	0	0_0	AAAGTTGTAATTGCTGGTGC	AGG	PDS	1	29	10.34	3	1	10.34	3	1
	poolYCV00216	RQ22521_2	YCV00216	testArrayTarget_4	-	3	1_2	AAAGTTTTAATTGGTGGTGG	TGG	PDS	1	11	0	0	0	0	0	0
	poolYCV00216	RQ22521_2	YCV00216	testArrayTarget_15	-	3	2_1	AAGGTTGTATTTGCTGGAGC	TGG	PDS	1	39	0	0	0	0	0	0
	poolYCV00216	RQ22521_2	YCV00216	testArrayTarget_16	-	3	3_0	ATTGTTGTTATTGCTGGTGC	TGG	PDS	1	24	4.17	1	1	0	0	0
	poolYCV00216	RQ22521_2	YCV00216	testArrayTarget_23	+	0	0_0	AAGTAAGGGTCACTTGGGCC	AGG	TFL1	2	23	26.09	6	3	21.74	5	2
	poolYCV00216	RQ22521_2	YCV00216	testArrayTarget_17	+	0	0_0	AAGTAAGGGTCACTTGGGCC	AGG	TFL1	2	28	35.71	10	5	32.14	9	4
	poolYCV00216	RQ22521_2	YCV00216	testArrayTarget_10	-	0	0_0	ATGTGCGAAATGCACTCTAC	AGG	PP2-B10	3	22	81.82	18	6	81.82	18	6
	poolYCV00216	RQ22521_2	YCV00216	testArrayTarget_30	+	0	0_0	ATGTGCGAAATGCACTCTAC	TGG	PP2-B10	3	32	68.75	22	7	65.62	21	6
	poolYCV00216	RQ22521_2	YCV00216	testArrayTarget_8	-	0	0_0	ATGTGCGAAATGCACTCTAC	TGG	PP2-B10	3	20	90	18	7	75	15	6
	poolYCV00216	RQ22521_2	YCV00216	testArrayTarget_26	+	0	0_0	ATGTGCGAAATGCACTCTAC	TGG	PP2-B10	3	17	88.24	15	8	76.47	13	6
	poolYCV00216	RQ22521_2	YCV00216	testArrayTarget_9	-	0	0_0	ATGTGCGAAATGCACTCTAC	TGG	PP2-B10	3	23	60.87	14	6	43.48	10	3
	poolYCV00216	RQ22521_2	YCV00216	testArrayTarget_29	+	0	0_0	ATGTGCGAAATGCACTCTAC	TGG	PP2-B10	3	27	92.59	25	10	85.19	23	9
	poolYCV00216	RQ22521_2	YCV00216	testArrayTarget_13	-	0	0_0	ATGTGCGAAATGCACTCTAC	TGG	PP2-B10	3	20	80	16	7	80	16	7
	poolYCV00216	RQ22521_2	YCV00216	testArrayTarget_12	-	1	0_1	ATGTGCGAAATGCACTCTGC	AGG	PP2-B10	3	19	0	0	0	0	0	0
	poolYCV00216	RQ22521_2	YCV00216	testArrayTarget_11	-	1	0_1	ATGTGCGAAATGCACTCTGC	TGG	PP2-B10	3	26	0	0	0	0	0	0
	poolYCV00216	RQ22521_2	YCV00216	testArrayTarget_28	+	1	0_1	ATGTGCGAAATGCACTCTGC	TGG	PP2-B10	3	27	3.7	1	1	3.7	1	1
	poolYCV00216	RQ22521_2	YCV00216	testArrayTarget_7	-	2	1_1	ATGTGCAAAATGCACTCTGC	TGG	PP2-B10	3	26	0	0	0	0	0	0
	poolYCV00216	RQ22521_2	YCV00216	testArrayTarget_31	+	2	0_2	ATGTGCGAAATGCATTCTGC	TGG	PP2-B10	3	30	3.33	1	1	0	0	0
	poolYCV00216	RQ22521_2	YCV00216	testArrayTarget_27	+	2	0_2	ATGTGCGAAATGTACTCTGC	AGG	PP2-B10	3	46	0	0	0	0	0	0
	poolYCV00216	RQ22521_2	YCV00216	testArrayTarget_32	+	2	1_1	ATGTGCGAGATGCGCTCTAC	TGG	PP2-B10	3	26	0	0	0	0	0	0
	poolYCV00216	RQ22521_2	YCV00216	testArrayTarget_6	-	2	1_1	ATGTGCGAGATGCGCTCTAC	TGG	PP2-B10	3	31	0	0	0	0	0	0
	poolYCV00216	RQ22521_2	YCV00216	testArrayTarget_2	+	3	1_2	ATGCGCGAAATGCACTTTGC	AGG	PP2-B10	3	29	3.45	1	1	3.45	1	1
	poolYCV00216	RQ22521_2	YCV00216	testArrayTarget_1	+	3	1_2	ATGCGCGAAATGCACTTTGC	AGG	PP2-B10	3	24	0	0	0	0	0	0
	poolYCV00216	RQ22521_2	YCV00216	testArrayTarget_20	-	3	1_2	ATGCGCGAAATGCACTTTGC	AGG	PP2-B10	3	28	0	0	0	0	0	0
	poolYCV00216	RQ22521_2	YCV00216	testArrayTarget_22	+	3	2_1	ATGGGCTAAATGCACTCTAA	AGG	PP2-B10	3	20	10	2	2	0	0	0
	poolYCV00216	RQ22521_2	YCV00216	testArrayTarget_18	-	3	2_1	ATGGGCTAAATGCACTCTAA	AGG	PP2-B10	3	19	0	0	0	0	0	0
	poolYCV00216	RQ22521_2	YCV00216	testArrayTarget_21	-	3	1_2	ATGTACGAAATGCACTGTGC	AGG	PP2-B10	3	29	0	0	0	0	0	0
	poolYCV00216	RQ22521_2	YCV00216	testArrayTarget_5	+	3	1_2	ATGTGCCAAATGCACCCTAA	GGG	PP2-B10	3	27	3.7	1	1	3.7	1	1
	poolYCV00216	RQ22521_2	YCV00216	testArrayTarget_33	+	3	2_1	ATGTGGCAAATGCACTCTGC	AGG	PP2-B10	3	25	0	0	0	0	0	0
	poolYCV00216	RQ22521_2	YCV00216	testArrayTarget_24	+	3	2_1	GTGTGCCAAATGCACTCTAA	AGG	PP2-B10	3	20	5	1	1	0	0	0
	poolYCV00216	RQ22521_2	YCV00216	testArrayTarget_3	-	0	0_0	GGGCAAACAATCCTCTCTAT	TGG	PP2-B15	4	48	85.42	41	7	85.42	41	7
	poolYCV00216	RQ22521_2	YCV00216	testArrayTarget_19	+	0	0_0	GGGCAAACAATCCTCTCTAT	TGG	PP2-B15	4	28	85.71	24	7	82.14	23	6
	poolYCV00213	RQ22521_2	YCV00213	testArrayTarget_14	-	0	0_0	AAAGTTGTAATTGCTGGTGC	AGG	PDS	1	21	38.1	8	3	38.1	8	3
	poolYCV00213	RQ22521_2	YCV00213	testArrayTarget_25	-	0	0_0	AAAGTTGTAATTGCTGGTGC	AGG	PDS	1	19	47.37	9	3	42.11	8	2
	poolYCV00213	RQ22521_2	YCV00213	testArrayTarget_4	-	3	1_2	AAAGTTTTAATTGGTGGTGG	TGG	PDS	1	14	0	0	0	0	0	0
	poolYCV00213	RQ22521_2	YCV00213	testArrayTarget_15	-	3	2_1	AAGGTTGTATTTGCTGGAGC	TGG	PDS	1	28	0	0	0	0	0	0
	poolYCV00213	RQ22521_2	YCV00213	testArrayTarget_16	-	3	3_0	ATTGTTGTTATTGCTGGTGC	TGG	PDS	1	20	0	0	0	0	0	0
	poolYCV00213	RQ22521_2	YCV00213	testArrayTarget_23	+	0	0_0	AAGTAAGGGTCACTTGGGCC	AGG	TFL1	2	40	12.5	5	2	12.5	5	2
	poolYCV00213	RQ22521_2	YCV00213	testArrayTarget_17	+	0	0_0	AAGTAAGGGTCACTTGGGCC	AGG	TFL1	2	37	45.95	17	3	45.95	17	3
	poolYCV00213	RQ22521_2	YCV00213	testArrayTarget_10	-	0	0_0	ATGTGCGAAATGCACTCTAC	AGG	PP2-B10	3	14	57.14	8	4	57.14	8	4
	poolYCV00213	RQ22521_2	YCV00213	testArrayTarget_30	+	0	0_0	ATGTGCGAAATGCACTCTAC	TGG	PP2-B10	3	32	46.88	15	6	40.62	13	5
	poolYCV00213	RQ22521_2	YCV00213	testArrayTarget_8	-	0	0_0	ATGTGCGAAATGCACTCTAC	TGG	PP2-B10	3	38	86.84	33	8	81.58	31	6
	poolYCV00213	RQ22521_2	YCV00213	testArrayTarget_26	+	0	0_0	ATGTGCGAAATGCACTCTAC	TGG	PP2-B10	3	30	73.33	22	6	66.67	20	5
	poolYCV00213	RQ22521_2	YCV00213	testArrayTarget_9	-	0	0_0	ATGTGCGAAATGCACTCTAC	TGG	PP2-B10	3	25	44	11	6	36	9	5
	poolYCV00213	RQ22521_2	YCV00213	testArrayTarget_29	+	0	0_0	ATGTGCGAAATGCACTCTAC	TGG	PP2-B10	3	31	64.52	20	10	61.29	19	9
	poolYCV00213	RQ22521_2	YCV00213	testArrayTarget_13	-	0	0_0	ATGTGCGAAATGCACTCTAC	TGG	PP2-B10	3	23	86.96	20	3	86.96	20	3
	poolYCV00213	RQ22521_2	YCV00213	testArrayTarget_12	-	1	0_1	ATGTGCGAAATGCACTCTGC	AGG	PP2-B10	3	26	0	0	0	0	0	0
	poolYCV00213	RQ22521_2	YCV00213	testArrayTarget_11	-	1	0_1	ATGTGCGAAATGCACTCTGC	TGG	PP2-B10	3	29	3.45	1	1	3.45	1	1
	poolYCV00213	RQ22521_2	YCV00213	testArrayTarget_28	+	1	0_1	ATGTGCGAAATGCACTCTGC	TGG	PP2-B10	3	33	0	0	0	0	0	0
	poolYCV00213	RQ22521_2	YCV00213	testArrayTarget_7	-	2	1_1	ATGTGCAAAATGCACTCTGC	TGG	PP2-B10	3	23	4.35	1	1	0	0	0
	poolYCV00213	RQ22521_2	YCV00213	testArrayTarget_31	+	2	0_2	ATGTGCGAAATGCATTCTGC	TGG	PP2-B10	3	28	0	0	0	0	0	0
	poolYCV00213	RQ22521_2	YCV00213	testArrayTarget_27	+	2	0_2	ATGTGCGAAATGTACTCTGC	AGG	PP2-B10	3	42	2.38	1	1	0	0	0
	poolYCV00213	RQ22521_2	YCV00213	testArrayTarget_32	+	2	1_1	ATGTGCGAGATGCGCTCTAC	TGG	PP2-B10	3	19	0	0	0	0	0	0
	poolYCV00213	RQ22521_2	YCV00213	testArrayTarget_6	-	2	1_1	ATGTGCGAGATGCGCTCTAC	TGG	PP2-B10	3	30	3.33	1	1	0	0	0
	poolYCV00213	RQ22521_2	YCV00213	testArrayTarget_2	+	3	1_2	ATGCGCGAAATGCACTTTGC	AGG	PP2-B10	3	34	0	0	0	0	0	0
	poolYCV00213	RQ22521_2	YCV00213	testArrayTarget_1	+	3	1_2	ATGCGCGAAATGCACTTTGC	AGG	PP2-B10	3	20	0	0	0	0	0	0
	poolYCV00213	RQ22521_2	YCV00213	testArrayTarget_20	-	3	1_2	ATGCGCGAAATGCACTTTGC	AGG	PP2-B10	3	34	0	0	0	0	0	0
	poolYCV00213	RQ22521_2	YCV00213	testArrayTarget_22	+	3	2_1	ATGGGCTAAATGCACTCTAA	AGG	PP2-B10	3	19	0	0	0	0	0	0
	poolYCV00213	RQ22521_2	YCV00213	testArrayTarget_18	-	3	2_1	ATGGGCTAAATGCACTCTAA	AGG	PP2-B10	3	16	0	0	0	0	0	0
	poolYCV00213	RQ22521_2	YCV00213	testArrayTarget_21	-	3	1_2	ATGTACGAAATGCACTGTGC	AGG	PP2-B10	3	31	0	0	0	0	0	0
	poolYCV00213	RQ22521_2	YCV00213	testArrayTarget_5	+	3	1_2	ATGTGCCAAATGCACCCTAA	GGG	PP2-B10	3	27	0	0	0	0	0	0
	poolYCV00213	RQ22521_2	YCV00213	testArrayTarget_33	+	3	2_1	ATGTGGCAAATGCACTCTGC	AGG	PP2-B10	3	26	0	0	0	0	0	0
	poolYCV00213	RQ22521_2	YCV00213	testArrayTarget_24	+	3	2_1	GTGTGCCAAATGCACTCTAA	AGG	PP2-B10	3	23	4.35	1	1	0	0	0
	poolYCV00213	RQ22521_2	YCV00213	testArrayTarget_3	-	0	0_0	GGGCAAACAATCCTCTCTAT	TGG	PP2-B15	4	22	90.91	20	5	86.36	19	4
	poolYCV00213	RQ22521_2	YCV00213	testArrayTarget_19	+	0	0_0	GGGCAAACAATCCTCTCTAT	TGG	PP2-B15	4	38	89.47	34	6	81.58	31	5
	poolYCV00220	RQ22521_2	YCV00220	testArrayTarget_14	-	0	0_0	AAAGTTGTAATTGCTGGTGC	AGG	PDS	1	21	47.62	10	2	47.62	10	2
	poolYCV00220	RQ22521_2	YCV00220	testArrayTarget_25	-	0	0_0	AAAGTTGTAATTGCTGGTGC	AGG	PDS	1	26	26.92	7	3	26.92	7	3
	poolYCV00220	RQ22521_2	YCV00220	testArrayTarget_4	-	3	1_2	AAAGTTTTAATTGGTGGTGG	TGG	PDS	1	15	0	0	0	0	0	0
	poolYCV00220	RQ22521_2	YCV00220	testArrayTarget_15	-	3	2_1	AAGGTTGTATTTGCTGGAGC	TGG	PDS	1	29	0	0	0	0	0	0
	poolYCV00220	RQ22521_2	YCV00220	testArrayTarget_16	-	3	3_0	ATTGTTGTTATTGCTGGTGC	TGG	PDS	1	19	0	0	0	0	0	0
	poolYCV00220	RQ22521_2	YCV00220	testArrayTarget_23	+	0	0_0	AAGTAAGGGTCACTTGGGCC	AGG	TFL1	2	30	26.67	8	6	20	6	4
	poolYCV00220	RQ22521_2	YCV00220	testArrayTarget_17	+	0	0_0	AAGTAAGGGTCACTTGGGCC	AGG	TFL1	2	41	41.46	17	3	41.46	17	3
	poolYCV00220	RQ22521_2	YCV00220	testArrayTarget_10	-	0	0_0	ATGTGCGAAATGCACTCTAC	AGG	PP2-B10	3	26	65.38	17	5	65.38	17	5
	poolYCV00220	RQ22521_2	YCV00220	testArrayTarget_30	+	0	0_0	ATGTGCGAAATGCACTCTAC	TGG	PP2-B10	3	15	20	3	2	20	3	2
	poolYCV00220	RQ22521_2	YCV00220	testArrayTarget_8	-	0	0_0	ATGTGCGAAATGCACTCTAC	TGG	PP2-B10	3	22	22.73	5	4	18.18	4	3
	poolYCV00220	RQ22521_2	YCV00220	testArrayTarget_26	+	0	0_0	ATGTGCGAAATGCACTCTAC	TGG	PP2-B10	3	20	45	9	6	45	9	6
	poolYCV00220	RQ22521_2	YCV00220	testArrayTarget_9	-	0	0_0	ATGTGCGAAATGCACTCTAC	TGG	PP2-B10	3	29	37.93	11	4	37.93	11	4
	poolYCV00220	RQ22521_2	YCV00220	testArrayTarget_29	+	0	0_0	ATGTGCGAAATGCACTCTAC	TGG	PP2-B10	3	27	40.74	11	6	40.74	11	6
	poolYCV00220	RQ22521_2	YCV00220	testArrayTarget_13	-	0	0_0	ATGTGCGAAATGCACTCTAC	TGG	PP2-B10	3	26	57.69	15	6	42.31	11	5
	poolYCV00220	RQ22521_2	YCV00220	testArrayTarget_12	-	1	0_1	ATGTGCGAAATGCACTCTGC	AGG	PP2-B10	3	28	10.71	3	2	7.14	2	1
	poolYCV00220	RQ22521_2	YCV00220	testArrayTarget_11	-	1	0_1	ATGTGCGAAATGCACTCTGC	TGG	PP2-B10	3	20	0	0	0	0	0	0
	poolYCV00220	RQ22521_2	YCV00220	testArrayTarget_28	+	1	0_1	ATGTGCGAAATGCACTCTGC	TGG	PP2-B10	3	38	0	0	0	0	0	0
	poolYCV00220	RQ22521_2	YCV00220	testArrayTarget_7	-	2	1_1	ATGTGCAAAATGCACTCTGC	TGG	PP2-B10	3	30	0	0	0	0	0	0
	poolYCV00220	RQ22521_2	YCV00220	testArrayTarget_31	+	2	0_2	ATGTGCGAAATGCATTCTGC	TGG	PP2-B10	3	35	0	0	0	0	0	0
	poolYCV00220	RQ22521_2	YCV00220	testArrayTarget_27	+	2	0_2	ATGTGCGAAATGTACTCTGC	AGG	PP2-B10	3	16	0	0	0	0	0	0
	poolYCV00220	RQ22521_2	YCV00220	testArrayTarget_32	+	2	1_1	ATGTGCGAGATGCGCTCTAC	TGG	PP2-B10	3	16	0	0	0	0	0	0
	poolYCV00220	RQ22521_2	YCV00220	testArrayTarget_6	-	2	1_1	ATGTGCGAGATGCGCTCTAC	TGG	PP2-B10	3	19	0	0	0	0	0	0
	poolYCV00220	RQ22521_2	YCV00220	testArrayTarget_2	+	3	1_2	ATGCGCGAAATGCACTTTGC	AGG	PP2-B10	3	27	3.7	1	1	3.7	1	1
	poolYCV00220	RQ22521_2	YCV00220	testArrayTarget_1	+	3	1_2	ATGCGCGAAATGCACTTTGC	AGG	PP2-B10	3	26	0	0	0	0	0	0
	poolYCV00220	RQ22521_2	YCV00220	testArrayTarget_20	-	3	1_2	ATGCGCGAAATGCACTTTGC	AGG	PP2-B10	3	31	9.68	3	1	9.68	3	1
	poolYCV00220	RQ22521_2	YCV00220	testArrayTarget_22	+	3	2_1	ATGGGCTAAATGCACTCTAA	AGG	PP2-B10	3	9	0	0	0	0	0	0
	poolYCV00220	RQ22521_2	YCV00220	testArrayTarget_18	-	3	2_1	ATGGGCTAAATGCACTCTAA	AGG	PP2-B10	3	9	0	0	0	0	0	0
	poolYCV00220	RQ22521_2	YCV00220	testArrayTarget_21	-	3	1_2	ATGTACGAAATGCACTGTGC	AGG	PP2-B10	3	20	0	0	0	0	0	0
	poolYCV00220	RQ22521_2	YCV00220	testArrayTarget_5	+	3	1_2	ATGTGCCAAATGCACCCTAA	GGG	PP2-B10	3	38	10.53	4	1	10.53	4	1
	poolYCV00220	RQ22521_2	YCV00220	testArrayTarget_33	+	3	2_1	ATGTGGCAAATGCACTCTGC	AGG	PP2-B10	3	20	0	0	0	0	0	0
	poolYCV00220	RQ22521_2	YCV00220	testArrayTarget_24	+	3	2_1	GTGTGCCAAATGCACTCTAA	AGG	PP2-B10	3	25	0	0	0	0	0	0
	poolYCV00220	RQ22521_2	YCV00220	testArrayTarget_3	-	0	0_0	GGGCAAACAATCCTCTCTAT	TGG	PP2-B15	4	18	94.44	17	6	94.44	17	6
	poolYCV00220	RQ22521_2	YCV00220	testArrayTarget_19	+	0	0_0	GGGCAAACAATCCTCTCTAT	TGG	PP2-B15	4	30	83.33	25	6	80	24	5
	poolYCV00222	RQ22521	YCV00222	testArrayTarget_14	-	0	0_0	AAAGTTGTAATTGCTGGTGC	AGG	PDS	1	27	66.67	18	4	66.67	18	4
	poolYCV00222	RQ22521	YCV00222	testArrayTarget_25	-	0	0_0	AAAGTTGTAATTGCTGGTGC	AGG	PDS	1	29	41.38	12	5	37.93	11	4
	poolYCV00222	RQ22521	YCV00222	testArrayTarget_4	-	3	1_2	AAAGTTTTAATTGGTGGTGG	TGG	PDS	1	6	0	0	0	0	0	0
	poolYCV00222	RQ22521	YCV00222	testArrayTarget_15	-	3	2_1	AAGGTTGTATTTGCTGGAGC	TGG	PDS	1	30	10	3	3	3.33	1	1
	poolYCV00222	RQ22521	YCV00222	testArrayTarget_16	-	3	3_0	ATTGTTGTTATTGCTGGTGC	TGG	PDS	1	26	0	0	0	0	0	0
	poolYCV00222	RQ22521	YCV00222	testArrayTarget_23	+	0	0_0	AAGTAAGGGTCACTTGGGCC	AGG	TFL1	2	20	40	8	4	40	8	4
	poolYCV00222	RQ22521	YCV00222	testArrayTarget_17	+	0	0_0	AAGTAAGGGTCACTTGGGCC	AGG	TFL1	2	23	30.43	7	4	30.43	7	4
	poolYCV00222	RQ22521	YCV00222	testArrayTarget_10	-	0	0_0	ATGTGCGAAATGCACTCTAC	AGG	PP2-B10	3	21	71.43	15	2	71.43	15	2
	poolYCV00222	RQ22521	YCV00222	testArrayTarget_30	+	0	0_0	ATGTGCGAAATGCACTCTAC	TGG	PP2-B10	3	31	51.61	16	5	45.16	14	4
	poolYCV00222	RQ22521	YCV00222	testArrayTarget_8	-	0	0_0	ATGTGCGAAATGCACTCTAC	TGG	PP2-B10	3	27	66.67	18	3	66.67	18	3
	poolYCV00222	RQ22521	YCV00222	testArrayTarget_26	+	0	0_0	ATGTGCGAAATGCACTCTAC	TGG	PP2-B10	3	34	73.53	25	3	73.53	25	3
	poolYCV00222	RQ22521	YCV00222	testArrayTarget_9	-	0	0_0	ATGTGCGAAATGCACTCTAC	TGG	PP2-B10	3	19	57.89	11	7	47.37	9	6
	poolYCV00222	RQ22521	YCV00222	testArrayTarget_29	+	0	0_0	ATGTGCGAAATGCACTCTAC	TGG	PP2-B10	3	31	64.52	20	7	61.29	19	6
	poolYCV00222	RQ22521	YCV00222	testArrayTarget_13	-	0	0_0	ATGTGCGAAATGCACTCTAC	TGG	PP2-B10	3	12	33.33	4	3	33.33	4	3
	poolYCV00222	RQ22521	YCV00222	testArrayTarget_12	-	1	0_1	ATGTGCGAAATGCACTCTGC	AGG	PP2-B10	3	31	3.23	1	1	0	0	0
	poolYCV00222	RQ22521	YCV00222	testArrayTarget_11	-	1	0_1	ATGTGCGAAATGCACTCTGC	TGG	PP2-B10	3	40	5	2	1	5	2	1
	poolYCV00222	RQ22521	YCV00222	testArrayTarget_28	+	1	0_1	ATGTGCGAAATGCACTCTGC	TGG	PP2-B10	3	28	0	0	0	0	0	0
	poolYCV00222	RQ22521	YCV00222	testArrayTarget_7	-	2	1_1	ATGTGCAAAATGCACTCTGC	TGG	PP2-B10	3	24	0	0	0	0	0	0
	poolYCV00222	RQ22521	YCV00222	testArrayTarget_31	+	2	0_2	ATGTGCGAAATGCATTCTGC	TGG	PP2-B10	3	26	3.85	1	1	0	0	0
	poolYCV00222	RQ22521	YCV00222	testArrayTarget_27	+	2	0_2	ATGTGCGAAATGTACTCTGC	AGG	PP2-B10	3	39	0	0	0	0	0	0
	poolYCV00222	RQ22521	YCV00222	testArrayTarget_32	+	2	1_1	ATGTGCGAGATGCGCTCTAC	TGG	PP2-B10	3	30	0	0	0	0	0	0
	poolYCV00222	RQ22521	YCV00222	testArrayTarget_6	-	2	1_1	ATGTGCGAGATGCGCTCTAC	TGG	PP2-B10	3	33	0	0	0	0	0	0
	poolYCV00222	RQ22521	YCV00222	testArrayTarget_2	+	3	1_2	ATGCGCGAAATGCACTTTGC	AGG	PP2-B10	3	19	10.53	2	1	10.53	2	1
	poolYCV00222	RQ22521	YCV00222	testArrayTarget_1	+	3	1_2	ATGCGCGAAATGCACTTTGC	AGG	PP2-B10	3	18	0	0	0	0	0	0
	poolYCV00222	RQ22521	YCV00222	testArrayTarget_20	-	3	1_2	ATGCGCGAAATGCACTTTGC	AGG	PP2-B10	3	23	13.04	3	2	4.35	1	1
	poolYCV00222	RQ22521	YCV00222	testArrayTarget_22	+	3	2_1	ATGGGCTAAATGCACTCTAA	AGG	PP2-B10	3	13	0	0	0	0	0	0
	poolYCV00222	RQ22521	YCV00222	testArrayTarget_18	-	3	2_1	ATGGGCTAAATGCACTCTAA	AGG	PP2-B10	3	7	0	0	0	0	0	0
	poolYCV00222	RQ22521	YCV00222	testArrayTarget_21	-	3	1_2	ATGTACGAAATGCACTGTGC	AGG	PP2-B10	3	43	0	0	0	0	0	0
	poolYCV00222	RQ22521	YCV00222	testArrayTarget_5	+	3	1_2	ATGTGCCAAATGCACCCTAA	GGG	PP2-B10	3	26	11.54	3	2	11.54	3	2
	poolYCV00222	RQ22521	YCV00222	testArrayTarget_33	+	3	2_1	ATGTGGCAAATGCACTCTGC	AGG	PP2-B10	3	23	0	0	0	0	0	0
	poolYCV00222	RQ22521	YCV00222	testArrayTarget_24	+	3	2_1	GTGTGCCAAATGCACTCTAA	AGG	PP2-B10	3	33	0	0	0	0	0	0
	poolYCV00222	RQ22521	YCV00222	testArrayTarget_3	-	0	0_0	GGGCAAACAATCCTCTCTAT	TGG	PP2-B15	4	19	78.95	15	4	68.42	13	2
	poolYCV00222	RQ22521	YCV00222	testArrayTarget_19	+	0	0_0	GGGCAAACAATCCTCTCTAT	TGG	PP2-B15	4	16	93.75	15	4	93.75	15	4
	poolYCV00219	RQ22521_2	YCV00219	testArrayTarget_14	-	0	0_0	AAAGTTGTAATTGCTGGTGC	AGG	PDS	1	25	28	7	1	28	7	1
	poolYCV00219	RQ22521_2	YCV00219	testArrayTarget_25	-	0	0_0	AAAGTTGTAATTGCTGGTGC	AGG	PDS	1	10	60	6	4	60	6	4
	poolYCV00219	RQ22521_2	YCV00219	testArrayTarget_4	-	3	1_2	AAAGTTTTAATTGGTGGTGG	TGG	PDS	1	29	0	0	0	0	0	0
	poolYCV00219	RQ22521_2	YCV00219	testArrayTarget_15	-	3	2_1	AAGGTTGTATTTGCTGGAGC	TGG	PDS	1	27	0	0	0	0	0	0
	poolYCV00219	RQ22521_2	YCV00219	testArrayTarget_16	-	3	3_0	ATTGTTGTTATTGCTGGTGC	TGG	PDS	1	40	2.5	1	1	0	0	0
	poolYCV00219	RQ22521_2	YCV00219	testArrayTarget_23	+	0	0_0	AAGTAAGGGTCACTTGGGCC	AGG	TFL1	2	24	33.33	8	4	29.17	7	3
	poolYCV00219	RQ22521_2	YCV00219	testArrayTarget_17	+	0	0_0	AAGTAAGGGTCACTTGGGCC	AGG	TFL1	2	20	35	7	3	35	7	3
	poolYCV00219	RQ22521_2	YCV00219	testArrayTarget_10	-	0	0_0	ATGTGCGAAATGCACTCTAC	AGG	PP2-B10	3	33	57.58	19	4	57.58	19	4
	poolYCV00219	RQ22521_2	YCV00219	testArrayTarget_30	+	0	0_0	ATGTGCGAAATGCACTCTAC	TGG	PP2-B10	3	42	50	21	8	47.62	20	7
	poolYCV00219	RQ22521_2	YCV00219	testArrayTarget_8	-	0	0_0	ATGTGCGAAATGCACTCTAC	TGG	PP2-B10	3	38	73.68	28	4	73.68	28	4
	poolYCV00219	RQ22521_2	YCV00219	testArrayTarget_26	+	0	0_0	ATGTGCGAAATGCACTCTAC	TGG	PP2-B10	3	26	80.77	21	8	61.54	16	5
	poolYCV00219	RQ22521_2	YCV00219	testArrayTarget_9	-	0	0_0	ATGTGCGAAATGCACTCTAC	TGG	PP2-B10	3	30	53.33	16	5	46.67	14	4
	poolYCV00219	RQ22521_2	YCV00219	testArrayTarget_29	+	0	0_0	ATGTGCGAAATGCACTCTAC	TGG	PP2-B10	3	26	76.92	20	4	57.69	15	3
	poolYCV00219	RQ22521_2	YCV00219	testArrayTarget_13	-	0	0_0	ATGTGCGAAATGCACTCTAC	TGG	PP2-B10	3	29	55.17	16	10	51.72	15	9
	poolYCV00219	RQ22521_2	YCV00219	testArrayTarget_12	-	1	0_1	ATGTGCGAAATGCACTCTGC	AGG	PP2-B10	3	39	0	0	0	0	0	0
	poolYCV00219	RQ22521_2	YCV00219	testArrayTarget_11	-	1	0_1	ATGTGCGAAATGCACTCTGC	TGG	PP2-B10	3	36	0	0	0	0	0	0
	poolYCV00219	RQ22521_2	YCV00219	testArrayTarget_28	+	1	0_1	ATGTGCGAAATGCACTCTGC	TGG	PP2-B10	3	27	0	0	0	0	0	0
	poolYCV00219	RQ22521_2	YCV00219	testArrayTarget_7	-	2	1_1	ATGTGCAAAATGCACTCTGC	TGG	PP2-B10	3	28	0	0	0	0	0	0
	poolYCV00219	RQ22521_2	YCV00219	testArrayTarget_31	+	2	0_2	ATGTGCGAAATGCATTCTGC	TGG	PP2-B10	3	32	3.12	1	1	0	0	0
	poolYCV00219	RQ22521_2	YCV00219	testArrayTarget_27	+	2	0_2	ATGTGCGAAATGTACTCTGC	AGG	PP2-B10	3	25	4	1	1	0	0	0
	poolYCV00219	RQ22521_2	YCV00219	testArrayTarget_32	+	2	1_1	ATGTGCGAGATGCGCTCTAC	TGG	PP2-B10	3	11	0	0	0	0	0	0
	poolYCV00219	RQ22521_2	YCV00219	testArrayTarget_6	-	2	1_1	ATGTGCGAGATGCGCTCTAC	TGG	PP2-B10	3	30	0	0	0	0	0	0
	poolYCV00219	RQ22521_2	YCV00219	testArrayTarget_2	+	3	1_2	ATGCGCGAAATGCACTTTGC	AGG	PP2-B10	3	30	3.33	1	1	0	0	0
	poolYCV00219	RQ22521_2	YCV00219	testArrayTarget_1	+	3	1_2	ATGCGCGAAATGCACTTTGC	AGG	PP2-B10	3	24	4.17	1	1	0	0	0
	poolYCV00219	RQ22521_2	YCV00219	testArrayTarget_20	-	3	1_2	ATGCGCGAAATGCACTTTGC	AGG	PP2-B10	3	23	0	0	0	0	0	0
	poolYCV00219	RQ22521_2	YCV00219	testArrayTarget_22	+	3	2_1	ATGGGCTAAATGCACTCTAA	AGG	PP2-B10	3	26	0	0	0	0	0	0
	poolYCV00219	RQ22521_2	YCV00219	testArrayTarget_18	-	3	2_1	ATGGGCTAAATGCACTCTAA	AGG	PP2-B10	3	18	0	0	0	0	0	0
	poolYCV00219	RQ22521_2	YCV00219	testArrayTarget_21	-	3	1_2	ATGTACGAAATGCACTGTGC	AGG	PP2-B10	3	25	0	0	0	0	0	0
	poolYCV00219	RQ22521_2	YCV00219	testArrayTarget_5	+	3	1_2	ATGTGCCAAATGCACCCTAA	GGG	PP2-B10	3	25	4	1	1	0	0	0
	poolYCV00219	RQ22521_2	YCV00219	testArrayTarget_33	+	3	2_1	ATGTGGCAAATGCACTCTGC	AGG	PP2-B10	3	21	4.76	1	1	0	0	0
	poolYCV00219	RQ22521_2	YCV00219	testArrayTarget_24	+	3	2_1	GTGTGCCAAATGCACTCTAA	AGG	PP2-B10	3	31	0	0	0	0	0	0
	poolYCV00219	RQ22521_2	YCV00219	testArrayTarget_3	-	0	0_0	GGGCAAACAATCCTCTCTAT	TGG	PP2-B15	4	32	75	24	4	75	24	4
	poolYCV00219	RQ22521_2	YCV00219	testArrayTarget_19	+	0	0_0	GGGCAAACAATCCTCTCTAT	TGG	PP2-B15	4	29	79.31	23	5	79.31	23	5
	poolYCV00218	RQ22521_2	YCV00218	testArrayTarget_14	-	0	0_0	AAAGTTGTAATTGCTGGTGC	AGG	PDS	1	25	0	0	0	0	0	0
	poolYCV00218	RQ22521_2	YCV00218	testArrayTarget_25	-	0	0_0	AAAGTTGTAATTGCTGGTGC	AGG	PDS	1	25	4	1	1	0	0	0
	poolYCV00218	RQ22521_2	YCV00218	testArrayTarget_4	-	3	1_2	AAAGTTTTAATTGGTGGTGG	TGG	PDS	1	9	0	0	0	0	0	0
	poolYCV00218	RQ22521_2	YCV00218	testArrayTarget_15	-	3	2_1	AAGGTTGTATTTGCTGGAGC	TGG	PDS	1	20	0	0	0	0	0	0
	poolYCV00218	RQ22521_2	YCV00218	testArrayTarget_16	-	3	3_0	ATTGTTGTTATTGCTGGTGC	TGG	PDS	1	16	0	0	0	0	0	0
	poolYCV00218	RQ22521_2	YCV00218	testArrayTarget_23	+	0	0_0	AAGTAAGGGTCACTTGGGCC	AGG	TFL1	2	25	8	2	1	8	2	1
	poolYCV00218	RQ22521_2	YCV00218	testArrayTarget_17	+	0	0_0	AAGTAAGGGTCACTTGGGCC	AGG	TFL1	2	25	8	2	2	4	1	1
	poolYCV00218	RQ22521_2	YCV00218	testArrayTarget_10	-	0	0_0	ATGTGCGAAATGCACTCTAC	AGG	PP2-B10	3	38	18.42	7	2	2.63	1	1
	poolYCV00218	RQ22521_2	YCV00218	testArrayTarget_30	+	0	0_0	ATGTGCGAAATGCACTCTAC	TGG	PP2-B10	3	36	0	0	0	0	0	0
	poolYCV00218	RQ22521_2	YCV00218	testArrayTarget_8	-	0	0_0	ATGTGCGAAATGCACTCTAC	TGG	PP2-B10	3	32	0	0	0	0	0	0
	poolYCV00218	RQ22521_2	YCV00218	testArrayTarget_26	+	0	0_0	ATGTGCGAAATGCACTCTAC	TGG	PP2-B10	3	28	10.71	3	2	7.14	2	1
	poolYCV00218	RQ22521_2	YCV00218	testArrayTarget_9	-	0	0_0	ATGTGCGAAATGCACTCTAC	TGG	PP2-B10	3	20	15	3	1	15	3	1
	poolYCV00218	RQ22521_2	YCV00218	testArrayTarget_29	+	0	0_0	ATGTGCGAAATGCACTCTAC	TGG	PP2-B10	3	21	9.52	2	1	9.52	2	1
	poolYCV00218	RQ22521_2	YCV00218	testArrayTarget_13	-	0	0_0	ATGTGCGAAATGCACTCTAC	TGG	PP2-B10	3	29	3.45	1	1	3.45	1	1
	poolYCV00218	RQ22521_2	YCV00218	testArrayTarget_12	-	1	0_1	ATGTGCGAAATGCACTCTGC	AGG	PP2-B10	3	43	2.33	1	1	2.33	1	1
	poolYCV00218	RQ22521_2	YCV00218	testArrayTarget_11	-	1	0_1	ATGTGCGAAATGCACTCTGC	TGG	PP2-B10	3	19	0	0	0	0	0	0
	poolYCV00218	RQ22521_2	YCV00218	testArrayTarget_28	+	1	0_1	ATGTGCGAAATGCACTCTGC	TGG	PP2-B10	3	33	0	0	0	0	0	0
	poolYCV00218	RQ22521_2	YCV00218	testArrayTarget_7	-	2	1_1	ATGTGCAAAATGCACTCTGC	TGG	PP2-B10	3	20	0	0	0	0	0	0
	poolYCV00218	RQ22521_2	YCV00218	testArrayTarget_31	+	2	0_2	ATGTGCGAAATGCATTCTGC	TGG	PP2-B10	3	39	2.56	1	1	0	0	0
	poolYCV00218	RQ22521_2	YCV00218	testArrayTarget_27	+	2	0_2	ATGTGCGAAATGTACTCTGC	AGG	PP2-B10	3	32	0	0	0	0	0	0
	poolYCV00218	RQ22521_2	YCV00218	testArrayTarget_32	+	2	1_1	ATGTGCGAGATGCGCTCTAC	TGG	PP2-B10	3	24	0	0	0	0	0	0
	poolYCV00218	RQ22521_2	YCV00218	testArrayTarget_6	-	2	1_1	ATGTGCGAGATGCGCTCTAC	TGG	PP2-B10	3	23	0	0	0	0	0	0
	poolYCV00218	RQ22521_2	YCV00218	testArrayTarget_2	+	3	1_2	ATGCGCGAAATGCACTTTGC	AGG	PP2-B10	3	30	0	0	0	0	0	0
	poolYCV00218	RQ22521_2	YCV00218	testArrayTarget_1	+	3	1_2	ATGCGCGAAATGCACTTTGC	AGG	PP2-B10	3	30	0	0	0	0	0	0
	poolYCV00218	RQ22521_2	YCV00218	testArrayTarget_20	-	3	1_2	ATGCGCGAAATGCACTTTGC	AGG	PP2-B10	3	32	3.12	1	1	0	0	0
	poolYCV00218	RQ22521_2	YCV00218	testArrayTarget_22	+	3	2_1	ATGGGCTAAATGCACTCTAA	AGG	PP2-B10	3	10	0	0	0	0	0	0
	poolYCV00218	RQ22521_2	YCV00218	testArrayTarget_18	-	3	2_1	ATGGGCTAAATGCACTCTAA	AGG	PP2-B10	3	14	0	0	0	0	0	0
	poolYCV00218	RQ22521_2	YCV00218	testArrayTarget_21	-	3	1_2	ATGTACGAAATGCACTGTGC	AGG	PP2-B10	3	23	0	0	0	0	0	0
	poolYCV00218	RQ22521_2	YCV00218	testArrayTarget_5	+	3	1_2	ATGTGCCAAATGCACCCTAA	GGG	PP2-B10	3	18	5.56	1	1	5.56	1	1
	poolYCV00218	RQ22521_2	YCV00218	testArrayTarget_33	+	3	2_1	ATGTGGCAAATGCACTCTGC	AGG	PP2-B10	3	15	0	0	0	0	0	0
	poolYCV00218	RQ22521_2	YCV00218	testArrayTarget_24	+	3	2_1	GTGTGCCAAATGCACTCTAA	AGG	PP2-B10	3	19	0	0	0	0	0	0
	poolYCV00218	RQ22521_2	YCV00218	testArrayTarget_3	-	0	0_0	GGGCAAACAATCCTCTCTAT	TGG	PP2-B15	4	21	28.57	6	3	19.05	4	2
	poolYCV00218	RQ22521_2	YCV00218	testArrayTarget_19	+	0	0_0	GGGCAAACAATCCTCTCTAT	TGG	PP2-B15	4	26	19.23	5	1	19.23	5	1
Figure 4	poolYCV00010	RQ22521	YCV00010	TargetID_233	+	0	0_0	AGGCTAAGGTCAACTTGCCA	TGG	YCG000037	1	33	48.48	16	5	48.48	16	5
	poolYCV00010	RQ22521	YCV00010	TargetID_697	-	0	0_0	AGGCTAAGGTCAACTTGCCA	TGG	YCG000037	1	30	80	24	4	80	24	4
	poolYCV00010	RQ22521	YCV00010	TargetID_474	-	0	0_0	AGCAAGATATTGGTCGTTGG	AGG	YCG000038	2	32	68.75	22	4	68.75	22	4
	poolYCV00010	RQ22521	YCV00010	TargetID_31	+	0	0_0	AGCAAGATATTGGTCGTTGG	AGG	YCG000038	2	26	46.15	12	4	42.31	11	3
	poolYCV00010	RQ22521	YCV00010	TargetID_186	-	3	1_2	AGCAAGACATTGGGCATTGG	AGG	YCG000038	2	24	0	0	0	0	0	0
	poolYCV00010	RQ22521	YCV00010	TargetID_153	-	3	0_3	AGCAAGATATTGTTCGTTTT	GGG	YCG000038	2	17	5.88	1	1	5.88	1	1
	poolYCV00010	RQ22521	YCV00010	TargetID_505	+	3	1_2	AGCAATATATTCGTCCTTGG	TGG	YCG000038	2	23	4.35	1	1	0	0	0
	poolYCV00010	RQ22521	YCV00010	TargetID_353	+	3	2_1	AGGAAGTTATTGGTCGTTTG	GGG	YCG000038	2	27	0	0	0	0	0	0
	poolYCV00010	RQ22521	YCV00010	TargetID_608	+	3	1_2	AGTAAGATATTGGTCGTTTT	GGG	YCG000038	2	19	0	0	0	0	0	0
	poolYCV00010	RQ22521	YCV00010	TargetID_232	+	0	0_0	CGCATCTACTACCACGTCGA	TGG	YCG000039	3	42	30.95	13	4	28.57	12	3
	poolYCV00010	RQ22521	YCV00010	TargetID_698	-	0	0_0	CGCATCTACTACCACGTCGA	TGG	YCG000039	3	27	7.41	2	1	7.41	2	1
	poolYCV00010	RQ22521	YCV00010	TargetID_400	-	3	1_2	CGCATATACTACCATGTTGA	TGG	YCG000039	3	38	0	0	0	0	0	0
	poolYCV00010	RQ22521	YCV00010	TargetID_125	-	3	1_2	CGCATATACTACCATGTTGA	TGG	YCG000039	3	31	3.23	1	1	0	0	0
	poolYCV00010	RQ22521	YCV00010	TargetID_124	+	0	0_0	GTTCCCGAAGGAAAGACCCG	AGG	YCG000040	4	37	10.81	4	1	10.81	4	1
	poolYCV00010	RQ22521	YCV00010	TargetID_399	+	1	1_0	TTTCCCGAAGGAAAGACCCG	AGG	YCG000040	4	28	35.71	10	5	28.57	8	4
	poolYCV00078	RQ22521	YCV00078	TargetID_233	+	0	0_0	AGGCTAAGGTCAACTTGCCA	TGG	YCG000037	1	29	41.38	12	3	31.03	9	2
	poolYCV00078	RQ22521	YCV00078	TargetID_697	-	0	0_0	AGGCTAAGGTCAACTTGCCA	TGG	YCG000037	1	13	30.77	4	3	30.77	4	3
	poolYCV00078	RQ22521	YCV00078	TargetID_474	-	0	0_0	AGCAAGATATTGGTCGTTGG	AGG	YCG000038	2	26	76.92	20	3	76.92	20	3
	poolYCV00078	RQ22521	YCV00078	TargetID_31	+	0	0_0	AGCAAGATATTGGTCGTTGG	AGG	YCG000038	2	25	60	15	4	60	15	4
	poolYCV00078	RQ22521	YCV00078	TargetID_186	-	3	1_2	AGCAAGACATTGGGCATTGG	AGG	YCG000038	2	25	0	0	0	0	0	0
	poolYCV00078	RQ22521	YCV00078	TargetID_153	-	3	0_3	AGCAAGATATTGTTCGTTTT	GGG	YCG000038	2	13	0	0	0	0	0	0
	poolYCV00078	RQ22521	YCV00078	TargetID_505	+	3	1_2	AGCAATATATTCGTCCTTGG	TGG	YCG000038	2	16	0	0	0	0	0	0
	poolYCV00078	RQ22521	YCV00078	TargetID_353	+	3	2_1	AGGAAGTTATTGGTCGTTTG	GGG	YCG000038	2	25	4	1	1	0	0	0
	poolYCV00078	RQ22521	YCV00078	TargetID_608	+	3	1_2	AGTAAGATATTGGTCGTTTT	GGG	YCG000038	2	36	2.78	1	1	0	0	0
	poolYCV00078	RQ22521	YCV00078	TargetID_232	+	0	0_0	CGCATCTACTACCACGTCGA	TGG	YCG000039	3	34	23.53	8	2	23.53	8	2
	poolYCV00078	RQ22521	YCV00078	TargetID_698	-	0	0_0	CGCATCTACTACCACGTCGA	TGG	YCG000039	3	23	34.78	8	4	34.78	8	4
	poolYCV00078	RQ22521	YCV00078	TargetID_400	-	3	1_2	CGCATATACTACCATGTTGA	TGG	YCG000039	3	35	2.86	1	1	0	0	0
	poolYCV00078	RQ22521	YCV00078	TargetID_125	-	3	1_2	CGCATATACTACCATGTTGA	TGG	YCG000039	3	31	0	0	0	0	0	0
	poolYCV00078	RQ22521	YCV00078	TargetID_124	+	0	0_0	GTTCCCGAAGGAAAGACCCG	AGG	YCG000040	4	24	41.67	10	6	33.33	8	4
	poolYCV00078	RQ22521	YCV00078	TargetID_399	+	1	1_0	TTTCCCGAAGGAAAGACCCG	AGG	YCG000040	4	24	4.17	1	1	0	0	0
	poolYCV00081	RQ22521	YCV00081	TargetID_233	+	0	0_0	AGGCTAAGGTCAACTTGCCA	TGG	YCG000037	1	35	25.71	9	3	25.71	9	3
	poolYCV00081	RQ22521	YCV00081	TargetID_697	-	0	0_0	AGGCTAAGGTCAACTTGCCA	TGG	YCG000037	1	26	19.23	5	2	19.23	5	2
	poolYCV00081	RQ22521	YCV00081	TargetID_474	-	0	0_0	AGCAAGATATTGGTCGTTGG	AGG	YCG000038	2	30	60	18	4	60	18	4
	poolYCV00081	RQ22521	YCV00081	TargetID_31	+	0	0_0	AGCAAGATATTGGTCGTTGG	AGG	YCG000038	2	35	54.29	19	3	51.43	18	2
	poolYCV00081	RQ22521	YCV00081	TargetID_186	-	3	1_2	AGCAAGACATTGGGCATTGG	AGG	YCG000038	2	12	16.67	2	2	0	0	0
	poolYCV00081	RQ22521	YCV00081	TargetID_153	-	3	0_3	AGCAAGATATTGTTCGTTTT	GGG	YCG000038	2	26	3.85	1	1	3.85	1	1
	poolYCV00081	RQ22521	YCV00081	TargetID_505	+	3	1_2	AGCAATATATTCGTCCTTGG	TGG	YCG000038	2	29	6.9	2	2	0	0	0
	poolYCV00081	RQ22521	YCV00081	TargetID_353	+	3	2_1	AGGAAGTTATTGGTCGTTTG	GGG	YCG000038	2	26	0	0	0	0	0	0
	poolYCV00081	RQ22521	YCV00081	TargetID_608	+	3	1_2	AGTAAGATATTGGTCGTTTT	GGG	YCG000038	2	19	0	0	0	0	0	0
	poolYCV00081	RQ22521	YCV00081	TargetID_232	+	0	0_0	CGCATCTACTACCACGTCGA	TGG	YCG000039	3	31	35.48	11	5	35.48	11	5
	poolYCV00081	RQ22521	YCV00081	TargetID_698	-	0	0_0	CGCATCTACTACCACGTCGA	TGG	YCG000039	3	36	63.89	23	8	61.11	22	7
	poolYCV00081	RQ22521	YCV00081	TargetID_400	-	3	1_2	CGCATATACTACCATGTTGA	TGG	YCG000039	3	24	0	0	0	0	0	0
	poolYCV00081	RQ22521	YCV00081	TargetID_125	-	3	1_2	CGCATATACTACCATGTTGA	TGG	YCG000039	3	35	0	0	0	0	0	0
	poolYCV00081	RQ22521	YCV00081	TargetID_124	+	0	0_0	GTTCCCGAAGGAAAGACCCG	AGG	YCG000040	4	35	22.86	8	3	20	7	2
	poolYCV00081	RQ22521	YCV00081	TargetID_399	+	1	1_0	TTTCCCGAAGGAAAGACCCG	AGG	YCG000040	4	16	12.5	2	1	12.5	2	1
	poolYCV00085	RQ21547	YCV00085	TargetID_233	+	0	0_0	AGGCTAAGGTCAACTTGCCA	TGG	YCG000037	1	24	45.83	11	4	45.83	11	4
	poolYCV00085	RQ21547	YCV00085	TargetID_697	-	0	0_0	AGGCTAAGGTCAACTTGCCA	TGG	YCG000037	1	12	66.67	8	3	66.67	8	3
	poolYCV00085	RQ21547	YCV00085	TargetID_474	-	0	0_0	AGCAAGATATTGGTCGTTGG	AGG	YCG000038	2	22	72.73	16	5	72.73	16	5
	poolYCV00085	RQ21547	YCV00085	TargetID_31	+	0	0_0	AGCAAGATATTGGTCGTTGG	AGG	YCG000038	2	17	88.24	15	2	88.24	15	2
	poolYCV00085	RQ21547	YCV00085	TargetID_186	-	3	1_2	AGCAAGACATTGGGCATTGG	AGG	YCG000038	2	13	0	0	0	0	0	0
	poolYCV00085	RQ21547	YCV00085	TargetID_153	-	3	0_3	AGCAAGATATTGTTCGTTTT	GGG	YCG000038	2	12	0	0	0	0	0	0
	poolYCV00085	RQ21547	YCV00085	TargetID_505	+	3	1_2	AGCAATATATTCGTCCTTGG	TGG	YCG000038	2	18	0	0	0	0	0	0
	poolYCV00085	RQ21547	YCV00085	TargetID_353	+	3	2_1	AGGAAGTTATTGGTCGTTTG	GGG	YCG000038	2	17	0	0	0	0	0	0
	poolYCV00085	RQ21547	YCV00085	TargetID_608	+	3	1_2	AGTAAGATATTGGTCGTTTT	GGG	YCG000038	2	15	0	0	0	0	0	0
	poolYCV00085	RQ21547	YCV00085	TargetID_232	+	0	0_0	CGCATCTACTACCACGTCGA	TGG	YCG000039	3	14	64.29	9	5	50	7	4
	poolYCV00085	RQ21547	YCV00085	TargetID_698	-	0	0_0	CGCATCTACTACCACGTCGA	TGG	YCG000039	3	31	77.42	24	4	77.42	24	4
	poolYCV00085	RQ21547	YCV00085	TargetID_400	-	3	1_2	CGCATATACTACCATGTTGA	TGG	YCG000039	3	27	0	0	0	0	0	0
	poolYCV00085	RQ21547	YCV00085	TargetID_125	-	3	1_2	CGCATATACTACCATGTTGA	TGG	YCG000039	3	29	0	0	0	0	0	0
	poolYCV00085	RQ21547	YCV00085	TargetID_124	+	0	0_0	GTTCCCGAAGGAAAGACCCG	AGG	YCG000040	4	19	21.05	4	2	21.05	4	2
	poolYCV00085	RQ21547	YCV00085	TargetID_399	+	1	1_0	TTTCCCGAAGGAAAGACCCG	AGG	YCG000040	4	22	31.82	7	4	27.27	6	3

## Sheet: Supplementary Table 7 NGS_Resul
### Supplementary Table 7: WGS_Results_Summary	Summary statistics of genotyping results for each vector from pooled whole genome sequencing data
## scores: Mean score for the level of editing at genome targets perfectly matched by the sgRNA at this position on the T-DNA; Scores are bins ranging from 1-10 (0-10% editing) to 10 (90-100%) editing
## targetSites: The number of genome targets perfectly matched by the sgRNA at this position on the T-DNA
## KOReads: The number of knock out reads for each target perfectly matched by the sgRNA at this position on the T-DNA
## offTargets: Off target sites are defined as potential targets with up to 3bp difference from the sgRNA. Here I list the number of potential sites, the number of instnces where off target sites show any degree of editing and the max percentage of KO reads observed at a single off target site.
											scores					targetSites					KOReads					offTargets_position1			offTargets_position2			offTargets_position3			offTargets_position4
	name	cas9Cassette	sgRNACassette		libraryPool	vector		vectorScore	vectorStdev		1	2	3	4		1	2	3	4		1	2	3	4		sites	instances	maxKO	sites	instances	maxKO	sites	instances	maxKO	sites	instances	maxKO
Figure 2	poolYCV00070	Yao+::hSpCas9::nos	Indiv. AtU6-26 cassettes		RQ22279	YCV00070		4.63	1.11		5	6	4	3.5		2	2	1	2		14/10	13/10	5	6/6		1	0	0	2	0	0	1	1	55	1	0	0
	poolYCV00039	Yao+::hSpCas9::E9	RPS8a::YCA00039::nost		RQ22279	YCV00039		5	2.35		7.5	2	6	4.5		2	2	1	2		24/23	02/05/23	11	09/11/23		1	0	0	2	0	0	1	1	16.67	1	1	5.88
Figure 3	poolYCV00217	Yao+::hSpCas9::E9	RPS8a::PDS_TFL1_PP2B12_PP2B15::nost		RQ22521_2	YCV00217		3.18	1.45		1.5	2.5	4.7	4		2	2	7	2		3/1	5/7	14/15/16/11/9/9/8	12/13		3	0	0	0	0	0	17	3	4.76	0	0	0
	poolYCV00214	Yao+::zCas9i:E9	PcUBI::PDS_TFL1_PP2B12_PP2B15::35St		RQ22521_2	YCV00214		4.45	2.21		4	1.5	6.3	6		2	2	7	2		4/16	0/3	19/13/17/10/12/15/24	12/23		3	0	0	0	0	0	17	1	10.53	0	0	0
	poolYCV00215	Yao+::zCas9i:E9	UBQ10::PDS_TFL1_PP2B12_PP2B15::35St		RQ22521_2	YCV00215		6.46	1.34		7	4.5	6.9	7.5		2	2	7	2		19/18	11/11	21/16/8/16/12/12/21	23/14		3	0	0	0	0	0	17	0	0	0	0	0
	poolYCV00216	Yao+::zCas9i:E9	CsCYP::PDS_TFL1_PP2B12_PP2B15::35St		RQ22521_2	YCV00216		5.46	3.55		1.5	3.5	7.9	9		2	2	7	2		0/3	5/9	18/21/15/13/10/23/16	41/23		3	0	0	0	0	0	17	3	3.7	0	0	0
	poolYCV00213	Yao+::zCas9i:E9	CsU6-2::PDS_TFL1_PP2B12_PP2B15::AtU6		RQ22521_2	YCV00213		5.93	2.45		4.5	3.5	6.7	9		2	2	7	2		8/8	5/17	8/13/31/20/9/19/20	19/31		3	0	0	0	0	0	17	1	3.45	0	0	0
	poolYCV00220	Yao+::zCas9i:Hsp	AtU6-26::PDS_TFL1_PP2B12_PP2B15::AtU6		RQ22521_2	YCV00220		5.48	2.69		4	4	4.4	9.5		2	2	7	2		10/7	6/17	17/3/4/9/11/11/11	17/24		3	0	0	0	0	0	17	4	10.53	0	0	0
	poolYCV00222	UBQ10::zCas9i::Hsp	AtU6-26::PDS_TFL1_PP2B12_PP2B15::AtU6		RQ22521	YCV00222		6.2	1.7		5.5	4.5	6.3	8.5		2	2	7	2		18/11	8/7	15/14/18/25/9/19/4	13/15		3	1	3.33	0	0	0	17	4	11.54	0	0	0
	poolYCV00219	UBQ10::zCas9i::E9	AtU6-26::PDS_TFL1_PP2B12_PP2B15::AtU6		RQ22521_2	YCV00219		5.66	1.9		5	3.5	6.1	8		2	2	7	2		7/6	7/7	19/20/28/16/14/15/15	24/23		3	0	0	0	0	0	17	0	0	0	0	0
	poolYCV00218	2x35S::zCas9i::E9	AtU6-26::PDS_TFL1_PP2B12_PP2B15::AtU6		RQ22521_2	YCV00218		1.29	0.48		1	1	1.1	2		2	2	7	2		-	2/1	1/0/0/2/3/2/1	4/5		3	0	0	0	0	0	17	2	5.56	0	0	0
Figure 4	poolYCV00078	Yao+::hSpCas9::E9	RPS8a::YCA00010::nost		RQ22521	YCV00078		4.75	1.84842		4	7.5	3.5	4		2	2	2	1		2023-09-04	20/15	2023-08-08	8		0	0	0	5	0	0	2	0	0	1	0	0
	poolYCV00081	Yao+::zCas9i::E9	RPS8a::YCA00010::nost		RQ22521	YCV00081		4.375	1.93111		2.5	6.5	5.5	3		2	2	2	1		2023-09-05	18/18	2023-11-22	7		0	0	0	5	1	3.85	2	0	0	1	1	12.5
	poolYCV00010	Yao+::hSpCas9::E9	RPS8a::YCA00010::nost		RQ22521	YCV00010		4.25	2.62996		7	6	2	2		2	2	2	1		16/24	22/11	2023-12-02	4		0	0	0	5	1	5.88	2	0	0	1	1	28.57
	poolYCV00085	RPS5a::zCas9i::E9	RPS8a::YCA00010::nost		RQ21547	YCV00085		6.125	2.32289		6	8.5	7	3		2	2	2	1		2023-11-08	16/15	2023-07-24	4		0	0	0	5	0	0	2	0	0	1	1	27.27

## Sheet: Supplementary Table 8 NGS_data
### Supplementary Table 8: WGS_data	List of pooled whole genome sequencing datasets
figure	sample	bioproject	SRA	file
Figure 2	poolYCV00039	PRJNA1090434	SRR28408604	poolYCV00039_S13_L001_R1_001.fastq.gz
				poolYCV00039_S13_L001_R2_001.fastq.gz
				poolYCV00039_S13_L002_R1_001.fastq.gz
				poolYCV00039_S13_L002_R2_001.fastq.gz
	poolYCV00070	PRJNA1090434	SRR28408603	poolYCV00070_S1_L003_R1_001.fastq.gz
				poolYCV00070_S1_L003_R2_001.fastq.gz
				poolYCV00070_S1_L004_R1_001.fastq.gz
				poolYCV00070_S1_L004_R2_001.fastq.gz
Figure 3	poolYCV00217	PRJNA1090434	SRR28408597	poolYCV00217_S5_L003_R1_001.fastq.gz
				poolYCV00217_S5_L003_R2_001.fastq.gz
				poolYCV00217_S5_L004_R1_001.fastq.gz
				poolYCV00217_S5_L004_R2_001.fastq.gz
				poolYCV00217_S5_L007_R1_001.fastq.gz
				poolYCV00217_S5_L007_R2_001.fastq.gz
	poolYCV00214	PRJNA1090434	SRR28408596	poolYCV00214_S2_L003_R1_001.fastq.gz
				poolYCV00214_S2_L003_R2_001.fastq.gz
				poolYCV00214_S2_L004_R1_001.fastq.gz
				poolYCV00214_S2_L004_R2_001.fastq.gz
				poolYCV00214_S2_L007_R1_001.fastq.gz
				poolYCV00214_S2_L007_R2_001.fastq.gz
	poolYCV00215	PRJNA1090434	SRR28408595	poolYCV00215_S3_L003_R1_001.fastq.gz
				poolYCV00215_S3_L003_R2_001.fastq.gz
				poolYCV00215_S3_L004_R1_001.fastq.gz
				poolYCV00215_S3_L004_R2_001.fastq.gz
				poolYCV00215_S3_L007_R1_001.fastq.gz
				poolYCV00215_S3_L007_R2_001.fastq.gz
	poolYCV00216	PRJNA1090434	SRR28408594	poolYCV00216_S4_L003_R1_001.fastq.gz
				poolYCV00216_S4_L003_R2_001.fastq.gz
				poolYCV00216_S4_L004_R1_001.fastq.gz
				poolYCV00216_S4_L004_R2_001.fastq.gz
				poolYCV00216_S4_L007_R1_001.fastq.gz
				poolYCV00216_S4_L007_R2_001.fastq.gz
	poolYCV00213	PRJNA1090434	SRR28408593	poolYCV00213_S1_L003_R1_001.fastq.gz
				poolYCV00213_S1_L003_R2_001.fastq.gz
				poolYCV00213_S1_L004_R1_001.fastq.gz
				poolYCV00213_S1_L004_R2_001.fastq.gz
				poolYCV00213_S1_L007_R1_001.fastq.gz
				poolYCV00213_S1_L007_R2_001.fastq.gz
	poolYCV00220	PRJNA1090434	SRR28408592	poolYCV00220_S8_L003_R1_001.fastq.gz
				poolYCV00220_S8_L003_R2_001.fastq.gz
				poolYCV00220_S8_L004_R1_001.fastq.gz
				poolYCV00220_S8_L004_R2_001.fastq.gz
				poolYCV00220_S8_L007_R1_001.fastq.gz
				poolYCV00220_S8_L007_R2_001.fastq.gz
	poolYCV00222	PRJNA1090434	SRR28408591	poolYCV00222_S16_L005_R1_001.fastq.gz
				poolYCV00222_S16_L005_R2_001.fastq.gz
				poolYCV00222_S16_L006_R1_001.fastq.gz
				poolYCV00222_S16_L006_R2_001.fastq.gz
	poolYCV00219	PRJNA1090434	SRR28408590	poolYCV00219_S7_L003_R1_001.fastq.gz
				poolYCV00219_S7_L003_R2_001.fastq.gz
				poolYCV00219_S7_L004_R1_001.fastq.gz
				poolYCV00219_S7_L004_R2_001.fastq.gz
				poolYCV00219_S7_L007_R1_001.fastq.gz
				poolYCV00219_S7_L007_R2_001.fastq.gz
	poolYCV00218	PRJNA1090434	SRR28408602	poolYCV00218_S6_L003_R1_001.fastq.gz
				poolYCV00218_S6_L003_R2_001.fastq.gz
				poolYCV00218_S6_L004_R1_001.fastq.gz
				poolYCV00218_S6_L004_R2_001.fastq.gz
				poolYCV00218_S6_L007_R1_001.fastq.gz
				poolYCV00218_S6_L007_R2_001.fastq.gz
Figure 4	poolYCV00010	PRJNA1090434	SRR28408601	poolYCV00010_S11_L005_R1_001.fastq.gz
				poolYCV00010_S11_L005_R2_001.fastq.gz
				poolYCV00010_S11_L006_R1_001.fastq.gz
				poolYCV00010_S11_L006_R2_001.fastq.gz
	poolYCV00078	PRJNA1090434	SRR28408600	poolYCV00078_S15_L005_R1_001.fastq.gz
				poolYCV00078_S15_L005_R2_001.fastq.gz
				poolYCV00078_S15_L006_R1_001.fastq.gz
				poolYCV00078_S15_L006_R2_001.fastq.gz
	poolYCV00081	PRJNA1090434	SRR28408599	poolYCV00081_S10_L005_R1_001.fastq.gz
				poolYCV00081_S10_L005_R2_001.fastq.gz
				poolYCV00081_S10_L006_R1_001.fastq.gz
				poolYCV00081_S10_L006_R2_001.fastq.gz
	poolYCV00085	PRJNA1090434	SRR28408598	poolYCV00085_S5_L004_R1_001.fastq.gz
				poolYCV00085_S5_L004_R2_001.fastq.gz

## Sheet: Supplementary Table 9 PDS_pheno
### Supplementary Table 9: PDS_phenotype_incidence	Frequency of an observed PDS phenotype in plants transformed with the PDS_TFL1_PP2B12_PP2B15 array
Vector	Cas9 cassette	sgRNA cassette	GFP+ transgenic plants phenotyped	PDS
YCV00217	Yao::hSpCas9::E9	ES8Z::tRNA array::nost	143	93 (65%)
YCV00214	Yao::zCas9i::E9	PcUBI::tRNA array::35St	64	40 (63%)
YCV00215	Yao::zCas9i::E9	UBQ10::tRNA array::35St	34	26 (76%)
YCV00216	Yao::zCas9i::E9	CsCYP::tRNA array::35St	88	2 (2%)
YCV00213	Yao::zCas9i::E9	CsU6::tRNA array::AtU6	61	45 (74%)
YCV00220	Yao::zCas9i::hsp	AtU6::tRNA array::AtU6	68	51 (75%)
YCV00222	UBQ10::zCas9i::hsp	AtU6::tRNA array::AtU6	26	20 (77%)
YCV00219	UBQ10::zCas9i::E9	AtU6::tRNA array::AtU6	41	32 (78%)
YCV00218	2x35S::zCas9i::E9	AtU6::tRNA array::AtU6	7	1 (14%)

## Sheet: Supplementary Table 10 Sanger_S
### Supplementary Table 10: Sanger_Summary	Summary of Sanger sequencing results for vectors presented in Figure 4B
## Note that in the YAO::hSpCas9::E9 population only plants edited at a score > 80 at position 2 were genotyped for multiple positions so for the sake of comparison we use only such plants for assessing higher order mutations
	Number of transgenic plants	Number of transgenic plant with Synthego ICE score greater than 80 at sgRNA position 2	Genes with an Synthego ICE score greater than 80
Vector			0	1	2	3	4
pAtYAO::Cas9_ES8Z_YCV00010	78	34	43/78 – (55.1%)	25/78 – (32.1%)	10/34 – (29.41%)
Level2_YC_Yao+::zCas9i_GFP_(YCV00081)	58	30	22/58 – (37.9%)	31/58 – (53.4%)	4/30 – (13.33%)	1/30 – (3.33%)
Level2_YC_RPS5a::zCas9i_GFP_(YCV00085)	88	61	18/88 – (20.9%)	30/88 – (34.1%)	25/61 – (40.98%)	9/61 – (14.75%)	3/61 – (4.92%)
	Number of transgenic plants	Number of transgenic plant with Synthego ICE score greater than 95 at sgRNA position 2	Genes with an Synthego ICE score greater than 95
Vector			0	1	2	3	4
pAtYAO::Cas9_ES8Z_YCV00010	78	33	44/78 – (56.4%)	25/78 – (32.1%)	9/33 – (27.27%)
Level2_YC_Yao+::zCas9i_GFP_(YCV00081)	58	25	27/58 – (46.6%)	28/58 – (48.3%)	3/25 – (12%)
Level2_YC_RPS5a::zCas9i_GFP_(YCV00085)	88	57	21/88 – (23.9%)	37/88 – (42%)	17/57 – (29.82%)	7/57 – (12.28%)

[truncated: 1 more sheets: Supplementary Table 11 Sanger_K]
